# Supplementary material for: 1,2-Bis{2-[(1,3-benzothia­zol-2-yl)sulfanylmeth­yl]phen­oxy}ethane
Source: Acta Crystallogr Sect E Struct Rep Online. 2010 Aug 11;66(Pt 9):o2229. doi: 10.1107/S160053681003062X (PMC3007903; doi:10.1107/S160053681003062X)
Supplement: Supplementary file 1 [file e-66-o2229-sup1.cif]

##############################################################################
###                                                                        ###
###        Electronic paper (Acta Crystallographica Section E)             ###
###                                                                        ###
##############################################################################
#                                                                            #
# This CIF contains the data in a paper accepted for publication in Acta     #
# Crystallographica Section E. It conforms to the requirements of Notes      #
# for Authors for Section E, and has been peer reviewed under the auspices   #
# of the IUCr Commission on Journals.                                        #
#                                                                            #
# Full details of the Crystallographic Information File format               #
# are given in the paper "The Crystallographic Information File (CIF):       #
# a New Standard Archive File for Crystallography" by S. R. Hall, F. H.      #
# Allen and I. D. Brown [Acta Cryst. (1991), A47, 655-685].                  #
#                                                                            #
# The current version of the core CIF dictionary is obtainable from          #
# ftp://ftp.iucr.org/pub/cif_core.dic. The current version number is 2.4.    #
#                                                                            #
# Software is freely available for graphical display of the structure(s) in  #
# this CIF.  For information consult the CIF home page http://www.iucr.org/  #
# cif/home.html                                                              #
#                                                                            #
# This file may be used for bona fide research purposes within the           #
# scientific community so long as proper attribution is given to the journal # 
# article from which it was obtained.                                        #
#                                                                            #
##############################################################################
                                             
data_I
_audit_creation_method     SHELXL-97
_chemical_name_systematic
;
1,2-Bis{2-[(1,3-benzothiazol-2-yl)sulfanylmethyl]phenoxy}ethane
;
_chemical_name_common     ?
_chemical_formula_moiety     'C30 H24 N2 O2 S4'
_chemical_formula_sum     'C30 H24 N2 O2 S4'
_chemical_formula_iupac     'C30 H24 N2 O2 S4'
_chemical_formula_weight     572.75
_chemical_melting_point     ?
_symmetry_cell_setting     triclinic
_symmetry_space_group_name_H-M     'P -1'
_symmetry_space_group_name_Hall     '-P 1'
loop_
    _symmetry_equiv_pos_as_xyz
    'x, y, z'
    '-x, -y, -z'
_cell_length_a     9.8194(6)
_cell_length_b     10.7740(8)
_cell_length_c     14.0716(9)
_cell_angle_alpha     82.4220(10)
_cell_angle_beta     76.2850(10)
_cell_angle_gamma     68.9930(10)
_cell_volume     1348.32(16)
_cell_formula_units_Z     2
_cell_measurement_reflns_used     1819
_cell_measurement_theta_min     2.27
_cell_measurement_theta_max     22.83
_cell_measurement_temperature     296(2)
_exptl_crystal_description     block
_exptl_crystal_colour     yellow
_exptl_crystal_size_max     0.35
_exptl_crystal_size_mid     0.32
_exptl_crystal_size_min     0.30
_exptl_crystal_density_diffrn     1.411
_exptl_crystal_density_meas     ?
_exptl_crystal_density_method     'not measured'
_exptl_crystal_F_000     596
_exptl_absorpt_coefficient_mu     0.385
_exptl_absorpt_correction_type     multi-scan
_exptl_absorpt_process_details     '(SADABS; Bruker, 2001)'
_exptl_absorpt_correction_T_min     0.8772
_exptl_absorpt_correction_T_max     0.8934
_exptl_special_details
;
;
_diffrn_ambient_temperature     296(2)
_diffrn_radiation_type     MoK\a
_diffrn_radiation_wavelength     0.71073
_diffrn_radiation_source     'fine-focus sealed tube'
_diffrn_radiation_monochromator     graphite
_diffrn_measurement_device_type     'Bruker APEXII CCD'
_diffrn_measurement_method     '\f and \w scans'
_diffrn_detector_area_resol_mean     ?
_diffrn_reflns_number     7093
_diffrn_reflns_av_R_equivalents     0.0224
_diffrn_reflns_av_sigmaI/netI     0.0486
_diffrn_reflns_theta_min     1.49
_diffrn_reflns_theta_max     25.50
_diffrn_reflns_theta_full     25.50
_diffrn_measured_fraction_theta_max     0.989
_diffrn_measured_fraction_theta_full     0.989
_diffrn_reflns_limit_h_min     -11
_diffrn_reflns_limit_h_max     10
_diffrn_reflns_limit_k_min     -11
_diffrn_reflns_limit_k_max     13
_diffrn_reflns_limit_l_min     -17
_diffrn_reflns_limit_l_max     10
_refine_special_details
;
Refinement of <i>F</i>^2^ against ALL reflections. The weighted <i>R</i>-factor
<i>wR</i> and goodness of fit <i>S</i> are based on <i>F</i>^2^, conventional
<i>R</i>-factors <i>R</i> are based on <i>F</i>, with <i>F</i> set to zero for
negative <i>F</i>^2^. The threshold expression of <i>F</i>^2^ >
\s(<i>F</i>^2^) is used only for calculating <i>R</i>-factors(gt) <i>etc</i>.
and is not relevant to the choice of reflections for refinement.
<i>R</i>-factors based on <i>F</i>^2^ are statistically about twice as large
as those based on <i>F</i>, and <i>R</i>- factors based on ALL data will be
even larger.
;
_reflns_number_total     4947
_reflns_number_gt     3531
_reflns_threshold_expression     I>2sigma(I)
_refine_ls_structure_factor_coef     Fsqd
_refine_ls_matrix_type     full
_refine_ls_R_factor_all     0.0667
_refine_ls_R_factor_gt     0.0435
_refine_ls_wR_factor_gt     0.0882
_refine_ls_wR_factor_ref     0.1006
_refine_ls_goodness_of_fit_ref     1.012
_refine_ls_restrained_S_all     1.012
_refine_ls_number_reflns     4947
_refine_ls_number_parameters     343
_refine_ls_number_restraints     0
_refine_ls_hydrogen_treatment     constr
_refine_ls_weighting_scheme     calc
_refine_ls_weighting_details
         'calc w=1/[\s^2^(Fo^2^)+(0.0313P)^2^+0.6717P] where P=(Fo^2^+2Fc^2^)/3'
_atom_sites_solution_hydrogens     geom
_atom_sites_solution_primary     direct
_atom_sites_solution_secondary     difmap
_refine_ls_shift/su_max     0.000
_refine_ls_shift/su_mean     0.000
_refine_diff_density_max     0.240
_refine_diff_density_min     -0.276
_refine_ls_extinction_method     none
_refine_ls_extinction_coef     ?
loop_
    _atom_type_symbol
    _atom_type_description
    _atom_type_scat_dispersion_real
    _atom_type_scat_dispersion_imag
    _atom_type_scat_source
    'C' 'C' 0.0033 0.0016
                         'International Tables Vol C Tables 4.2.6.8 and 6.1.1.4'
    'H' 'H' 0.0000 0.0000
                         'International Tables Vol C Tables 4.2.6.8 and 6.1.1.4'
    'N' 'N' 0.0061 0.0033
                         'International Tables Vol C Tables 4.2.6.8 and 6.1.1.4'
    'O' 'O' 0.0106 0.0060
                         'International Tables Vol C Tables 4.2.6.8 and 6.1.1.4'
    'S' 'S' 0.1246 0.1234
                         'International Tables Vol C Tables 4.2.6.8 and 6.1.1.4'
_computing_data_collection     'APEX2 (Bruker, 2007)'
_computing_cell_refinement     'SAINT (Bruker, 2007)'
_computing_data_reduction     'SAINT (Bruker, 2007)'
_computing_structure_solution     'SHELXS97 (Sheldrick, 2008)'
_computing_structure_refinement     'SHELXL97 (Sheldrick, 2008)'
_computing_molecular_graphics     'SHELXTL (Sheldrick, 2008)'
_computing_publication_material     'SHELXTL (Sheldrick, 2008)'
loop_
    _atom_site_type_symbol
    _atom_site_label
    _atom_site_fract_x
    _atom_site_fract_y
    _atom_site_fract_z
    _atom_site_U_iso_or_equiv
    _atom_site_adp_type
    _atom_site_calc_flag
    _atom_site_refinement_flags
    _atom_site_occupancy
    _atom_site_disorder_assembly
    _atom_site_disorder_group
    S S1 0.25411(9) 0.18208(8) 0.27373(6) 0.0552(2) Uani d . 1 . .
    S S2 0.38885(9) 0.13160(8) 0.44913(6) 0.0523(2) Uani d . 1 . .
    S S3 0.47855(8) 0.88320(7) 0.11847(5) 0.0451(2) Uani d . 1 . .
    S S4 0.80655(8) 0.86358(8) 0.05966(5) 0.0463(2) Uani d . 1 . .
    N N1 0.1731(2) 0.3580(2) 0.40420(16) 0.0432(6) Uani d . 1 . .
    N N2 0.6259(2) 0.9606(2) 0.22042(15) 0.0402(5) Uani d . 1 . .
    O O1 0.5007(2) 0.38268(19) 0.38482(13) 0.0479(5) Uani d . 1 . .
    O O2 0.4699(2) 0.58394(19) 0.16478(13) 0.0474(5) Uani d . 1 . .
    C C1 0.0873(3) 0.4137(3) 0.33328(18) 0.0387(6) Uani d . 1 . .
    C C2 -0.0182(3) 0.5403(3) 0.3337(2) 0.0503(7) Uani d . 1 . .
    H H2 -0.0354 0.5968 0.3831 0.060 Uiso calc R 1 . .
    C C3 -0.0972(3) 0.5814(3) 0.2596(2) 0.0531(8) Uani d . 1 . .
    H H3 -0.1679 0.6664 0.2591 0.064 Uiso calc R 1 . .
    C C4 -0.0727(3) 0.4980(3) 0.1859(2) 0.0536(8) Uani d . 1 . .
    H H4 -0.1282 0.5274 0.1372 0.064 Uiso calc R 1 . .
    C C5 0.0320(3) 0.3725(3) 0.1834(2) 0.0512(8) Uani d . 1 . .
    H H5 0.0485 0.3168 0.1336 0.061 Uiso calc R 1 . .
    C C6 0.1124(3) 0.3313(3) 0.2573(2) 0.0413(6) Uani d . 1 . .
    C C7 0.2632(3) 0.2401(3) 0.38187(19) 0.0407(6) Uani d . 1 . .
    C C8 0.3907(3) 0.2396(3) 0.53801(19) 0.0484(7) Uani d . 1 . .
    H H8A 0.3180 0.3272 0.5299 0.058 Uiso calc R 1 . .
    H H8B 0.3612 0.2041 0.6036 0.058 Uiso calc R 1 . .
    C C9 0.5399(3) 0.2527(3) 0.52779(18) 0.0396(6) Uani d . 1 . .
    C C10 0.6279(3) 0.1936(3) 0.5960(2) 0.0530(8) Uani d . 1 . .
    H H10 0.5951 0.1419 0.6484 0.064 Uiso calc R 1 . .
    C C11 0.7635(4) 0.2098(4) 0.5880(2) 0.0670(10) Uani d . 1 . .
    H H11 0.8214 0.1688 0.6344 0.080 Uiso calc R 1 . .
    C C12 0.8124(4) 0.2859(4) 0.5117(2) 0.0664(9) Uani d . 1 . .
    H H12 0.9034 0.2973 0.5068 0.080 Uiso calc R 1 . .
    C C13 0.7282(3) 0.3463(3) 0.4420(2) 0.0520(8) Uani d . 1 . .
    H H13 0.7623 0.3978 0.3900 0.062 Uiso calc R 1 . .
    C C14 0.5929(3) 0.3296(3) 0.44972(19) 0.0399(6) Uani d . 1 . .
    C C15 0.5447(3) 0.4641(3) 0.30440(19) 0.0445(7) Uani d . 1 . .
    H H15A 0.6418 0.4161 0.2664 0.053 Uiso calc R 1 . .
    H H15B 0.5490 0.5437 0.3270 0.053 Uiso calc R 1 . .
    C C16 0.4271(3) 0.4995(3) 0.24431(18) 0.0432(7) Uani d . 1 . .
    H H16A 0.4244 0.4202 0.2204 0.052 Uiso calc R 1 . .
    H H16B 0.3297 0.5458 0.2827 0.052 Uiso calc R 1 . .
    C C17 0.3904(3) 0.6233(2) 0.09199(18) 0.0364(6) Uani d . 1 . .
    C C18 0.2737(3) 0.5827(3) 0.0873(2) 0.0430(7) Uani d . 1 . .
    H H18 0.2423 0.5267 0.1367 0.052 Uiso calc R 1 . .
    C C19 0.2042(3) 0.6262(3) 0.0083(2) 0.0453(7) Uani d . 1 . .
    H H19 0.1255 0.5993 0.0051 0.054 Uiso calc R 1 . .
    C C20 0.2497(3) 0.7087(3) -0.0653(2) 0.0459(7) Uani d . 1 . .
    H H20 0.2030 0.7366 -0.1185 0.055 Uiso calc R 1 . .
    C C21 0.3653(3) 0.7495(3) -0.05950(18) 0.0411(7) Uani d . 1 . .
    H H21 0.3958 0.8056 -0.1093 0.049 Uiso calc R 1 . .
    C C22 0.4369(3) 0.7090(2) 0.01829(18) 0.0353(6) Uani d . 1 . .
    C C23 0.5585(3) 0.7579(3) 0.02708(18) 0.0398(6) Uani d . 1 . .
    H H23A 0.5961 0.7963 -0.0354 0.048 Uiso calc R 1 . .
    H H23B 0.6403 0.6848 0.0472 0.048 Uiso calc R 1 . .
    C C24 0.6343(3) 0.9053(3) 0.14192(18) 0.0363(6) Uani d . 1 . .
    C C25 0.7615(3) 0.9749(3) 0.21972(18) 0.0371(6) Uani d . 1 . .
    C C26 0.7899(3) 1.0335(3) 0.2921(2) 0.0515(8) Uani d . 1 . .
    H H26 0.7157 1.0665 0.3465 0.062 Uiso calc R 1 . .
    C C27 0.9282(3) 1.0417(3) 0.2820(2) 0.0547(8) Uani d . 1 . .
    H H27 0.9481 1.0807 0.3299 0.066 Uiso calc R 1 . .
    C C28 1.0395(3) 0.9924(3) 0.2009(2) 0.0513(8) Uani d . 1 . .
    H H28 1.1328 0.9994 0.1954 0.062 Uiso calc R 1 . .
    C C29 1.0153(3) 0.9342(3) 0.1293(2) 0.0474(7) Uani d . 1 . .
    H H29 1.0908 0.9005 0.0757 0.057 Uiso calc R 1 . .
    C C30 0.8741(3) 0.9266(3) 0.13876(18) 0.0374(6) Uani d . 1 . .
loop_
    _atom_site_aniso_label
    _atom_site_aniso_U_11
    _atom_site_aniso_U_22
    _atom_site_aniso_U_33
    _atom_site_aniso_U_12
    _atom_site_aniso_U_13
    _atom_site_aniso_U_23
    S1 0.0584(5) 0.0437(4) 0.0664(5) -0.0079(4) -0.0286(4) -0.0108(4)
    S2 0.0542(5) 0.0422(4) 0.0638(5) -0.0135(4) -0.0279(4) 0.0061(4)
    S3 0.0378(4) 0.0500(4) 0.0513(4) -0.0185(3) -0.0077(3) -0.0086(3)
    S4 0.0419(4) 0.0579(5) 0.0430(4) -0.0221(4) -0.0020(3) -0.0130(3)
    N1 0.0376(13) 0.0486(15) 0.0428(13) -0.0121(11) -0.0114(11) -0.0018(11)
    N2 0.0387(13) 0.0478(14) 0.0362(13) -0.0192(11) -0.0053(10) -0.0009(10)
    O1 0.0507(12) 0.0590(13) 0.0407(11) -0.0260(10) -0.0219(9) 0.0186(9)
    O2 0.0552(12) 0.0556(12) 0.0443(11) -0.0319(10) -0.0253(10) 0.0184(9)
    C1 0.0325(14) 0.0469(17) 0.0384(15) -0.0156(13) -0.0097(12) 0.0025(13)
    C2 0.0449(17) 0.0493(18) 0.0533(18) -0.0079(14) -0.0136(14) -0.0082(14)
    C3 0.0460(18) 0.0505(19) 0.058(2) -0.0080(15) -0.0185(15) 0.0025(15)
    C4 0.0505(19) 0.059(2) 0.0560(19) -0.0182(16) -0.0266(15) 0.0095(16)
    C5 0.0550(19) 0.056(2) 0.0511(18) -0.0213(16) -0.0223(15) -0.0051(15)
    C6 0.0382(16) 0.0431(16) 0.0465(16) -0.0160(13) -0.0135(13) -0.0004(13)
    C7 0.0375(16) 0.0430(17) 0.0457(16) -0.0182(13) -0.0125(13) 0.0039(13)
    C8 0.0484(18) 0.0574(19) 0.0344(15) -0.0146(15) -0.0087(13) 0.0060(13)
    C9 0.0444(16) 0.0392(16) 0.0332(14) -0.0095(13) -0.0117(12) -0.0010(12)
    C10 0.063(2) 0.0532(19) 0.0415(17) -0.0156(16) -0.0222(15) 0.0095(14)
    C11 0.069(2) 0.076(2) 0.065(2) -0.022(2) -0.0438(19) 0.0129(19)
    C12 0.059(2) 0.085(3) 0.069(2) -0.0321(19) -0.0317(18) 0.006(2)
    C13 0.0577(19) 0.060(2) 0.0500(18) -0.0305(16) -0.0222(15) 0.0093(15)
    C14 0.0438(16) 0.0391(16) 0.0381(15) -0.0115(13) -0.0159(13) 0.0000(12)
    C15 0.0535(18) 0.0451(17) 0.0400(16) -0.0223(14) -0.0165(13) 0.0092(13)
    C16 0.0516(17) 0.0456(17) 0.0371(15) -0.0234(14) -0.0147(13) 0.0117(12)
    C17 0.0430(16) 0.0354(15) 0.0341(14) -0.0144(12) -0.0152(12) 0.0037(11)
    C18 0.0489(17) 0.0422(17) 0.0442(16) -0.0230(14) -0.0141(13) 0.0062(13)
    C19 0.0438(17) 0.0482(17) 0.0527(18) -0.0187(14) -0.0195(14) -0.0060(14)
    C20 0.0550(18) 0.0471(17) 0.0395(16) -0.0140(15) -0.0224(14) -0.0020(13)
    C21 0.0477(17) 0.0403(16) 0.0320(14) -0.0105(13) -0.0106(12) 0.0016(12)
    C22 0.0366(15) 0.0330(14) 0.0352(14) -0.0103(12) -0.0081(11) -0.0017(11)
    C23 0.0407(16) 0.0417(16) 0.0389(15) -0.0186(13) -0.0063(12) 0.0009(12)
    C24 0.0362(15) 0.0344(15) 0.0382(15) -0.0143(12) -0.0076(12) 0.0051(12)
    C25 0.0364(15) 0.0387(15) 0.0361(15) -0.0145(12) -0.0080(12) 0.0039(12)
    C26 0.0506(19) 0.063(2) 0.0437(17) -0.0228(16) -0.0056(14) -0.0106(15)
    C27 0.055(2) 0.065(2) 0.0519(19) -0.0229(17) -0.0191(16) -0.0102(16)
    C28 0.0379(17) 0.059(2) 0.063(2) -0.0198(15) -0.0142(15) -0.0084(16)
    C29 0.0374(16) 0.0505(18) 0.0521(18) -0.0150(14) -0.0030(13) -0.0061(14)
    C30 0.0369(15) 0.0370(15) 0.0389(15) -0.0140(12) -0.0082(12) 0.0002(12)
_geom_special_details
;
All e.s.d.'s (except the e.s.d. in the dihedral angle between two l.s. planes)
are estimated using the full covariance matrix. The cell e.s.d.'s are taken
into account individually in the estimation of e.s.d.'s in distances, angles
and torsion angles; correlations between e.s.d.'s in cell parameters are only
used when they are defined by crystal symmetry. An approximate (isotropic)
treatment of cell e.s.d.'s is used for estimating e.s.d.'s involving l.s.
planes.
;
loop_
    _geom_bond_atom_site_label_1
    _geom_bond_atom_site_label_2
    _geom_bond_site_symmetry_2
    _geom_bond_distance
    _geom_bond_publ_flag
    S1 C6 . 1.739(3) ?
    S1 C7 . 1.752(3) ?
    S2 C7 . 1.736(3) ?
    S2 C8 . 1.824(3) ?
    S3 C24 . 1.740(3) ?
    S3 C23 . 1.820(3) ?
    S4 C30 . 1.736(3) ?
    S4 C24 . 1.751(3) ?
    N1 C7 . 1.290(3) ?
    N1 C1 . 1.394(3) ?
    N2 C24 . 1.295(3) ?
    N2 C25 . 1.393(3) ?
    O1 C14 . 1.365(3) ?
    O1 C15 . 1.419(3) ?
    O2 C17 . 1.366(3) ?
    O2 C16 . 1.428(3) ?
    C1 C2 . 1.386(4) ?
    C1 C6 . 1.400(4) ?
    C2 C3 . 1.378(4) ?
    C2 H2 . 0.9300 ?
    C3 C4 . 1.383(4) ?
    C3 H3 . 0.9300 ?
    C4 C5 . 1.373(4) ?
    C4 H4 . 0.9300 ?
    C5 C6 . 1.385(4) ?
    C5 H5 . 0.9300 ?
    C8 C9 . 1.494(4) ?
    C8 H8A . 0.9700 ?
    C8 H8B . 0.9700 ?
    C9 C10 . 1.383(4) ?
    C9 C14 . 1.401(4) ?
    C10 C11 . 1.381(4) ?
    C10 H10 . 0.9300 ?
    C11 C12 . 1.364(4) ?
    C11 H11 . 0.9300 ?
    C12 C13 . 1.379(4) ?
    C12 H12 . 0.9300 ?
    C13 C14 . 1.381(4) ?
    C13 H13 . 0.9300 ?
    C15 C16 . 1.501(3) ?
    C15 H15A . 0.9700 ?
    C15 H15B . 0.9700 ?
    C16 H16A . 0.9700 ?
    C16 H16B . 0.9700 ?
    C17 C18 . 1.383(3) ?
    C17 C22 . 1.400(3) ?
    C18 C19 . 1.383(4) ?
    C18 H18 . 0.9300 ?
    C19 C20 . 1.372(4) ?
    C19 H19 . 0.9300 ?
    C20 C21 . 1.379(4) ?
    C20 H20 . 0.9300 ?
    C21 C22 . 1.379(3) ?
    C21 H21 . 0.9300 ?
    C22 C23 . 1.502(3) ?
    C23 H23A . 0.9700 ?
    C23 H23B . 0.9700 ?
    C25 C30 . 1.392(3) ?
    C25 C26 . 1.394(4) ?
    C26 C27 . 1.365(4) ?
    C26 H26 . 0.9300 ?
    C27 C28 . 1.390(4) ?
    C27 H27 . 0.9300 ?
    C28 C29 . 1.361(4) ?
    C28 H28 . 0.9300 ?
    C29 C30 . 1.392(4) ?
    C29 H29 . 0.9300 ?
loop_
    _geom_angle_atom_site_label_1
    _geom_angle_atom_site_label_2
    _geom_angle_atom_site_label_3
    _geom_angle_site_symmetry_1
    _geom_angle_site_symmetry_3
    _geom_angle
    _geom_angle_publ_flag
    C6 S1 C7 . . 88.75(13) ?
    C7 S2 C8 . . 102.31(13) ?
    C24 S3 C23 . . 103.19(12) ?
    C30 S4 C24 . . 88.64(12) ?
    C7 N1 C1 . . 110.3(2) ?
    C24 N2 C25 . . 110.1(2) ?
    C14 O1 C15 . . 117.9(2) ?
    C17 O2 C16 . . 118.58(19) ?
    C2 C1 N1 . . 125.3(2) ?
    C2 C1 C6 . . 119.4(2) ?
    N1 C1 C6 . . 115.3(2) ?
    C3 C2 C1 . . 119.0(3) ?
    C3 C2 H2 . . 120.5 ?
    C1 C2 H2 . . 120.5 ?
    C2 C3 C4 . . 120.9(3) ?
    C2 C3 H3 . . 119.6 ?
    C4 C3 H3 . . 119.6 ?
    C5 C4 C3 . . 121.3(3) ?
    C5 C4 H4 . . 119.4 ?
    C3 C4 H4 . . 119.4 ?
    C4 C5 C6 . . 118.0(3) ?
    C4 C5 H5 . . 121.0 ?
    C6 C5 H5 . . 121.0 ?
    C5 C6 C1 . . 121.5(3) ?
    C5 C6 S1 . . 129.4(2) ?
    C1 C6 S1 . . 109.18(19) ?
    N1 C7 S2 . . 126.9(2) ?
    N1 C7 S1 . . 116.4(2) ?
    S2 C7 S1 . . 116.72(16) ?
    C9 C8 S2 . . 112.85(19) ?
    C9 C8 H8A . . 109.0 ?
    S2 C8 H8A . . 109.0 ?
    C9 C8 H8B . . 109.0 ?
    S2 C8 H8B . . 109.0 ?
    H8A C8 H8B . . 107.8 ?
    C10 C9 C14 . . 117.8(3) ?
    C10 C9 C8 . . 121.6(3) ?
    C14 C9 C8 . . 120.6(2) ?
    C11 C10 C9 . . 121.3(3) ?
    C11 C10 H10 . . 119.3 ?
    C9 C10 H10 . . 119.3 ?
    C12 C11 C10 . . 119.8(3) ?
    C12 C11 H11 . . 120.1 ?
    C10 C11 H11 . . 120.1 ?
    C11 C12 C13 . . 120.7(3) ?
    C11 C12 H12 . . 119.7 ?
    C13 C12 H12 . . 119.7 ?
    C14 C13 C12 . . 119.5(3) ?
    C14 C13 H13 . . 120.2 ?
    C12 C13 H13 . . 120.2 ?
    O1 C14 C13 . . 125.0(2) ?
    O1 C14 C9 . . 114.2(2) ?
    C13 C14 C9 . . 120.8(2) ?
    O1 C15 C16 . . 105.2(2) ?
    O1 C15 H15A . . 110.7 ?
    C16 C15 H15A . . 110.7 ?
    O1 C15 H15B . . 110.7 ?
    C16 C15 H15B . . 110.7 ?
    H15A C15 H15B . . 108.8 ?
    O2 C16 C15 . . 104.9(2) ?
    O2 C16 H16A . . 110.8 ?
    C15 C16 H16A . . 110.8 ?
    O2 C16 H16B . . 110.8 ?
    C15 C16 H16B . . 110.8 ?
    H16A C16 H16B . . 108.8 ?
    O2 C17 C18 . . 124.5(2) ?
    O2 C17 C22 . . 115.0(2) ?
    C18 C17 C22 . . 120.5(2) ?
    C17 C18 C19 . . 119.3(2) ?
    C17 C18 H18 . . 120.3 ?
    C19 C18 H18 . . 120.3 ?
    C20 C19 C18 . . 121.0(3) ?
    C20 C19 H19 . . 119.5 ?
    C18 C19 H19 . . 119.5 ?
    C19 C20 C21 . . 119.2(2) ?
    C19 C20 H20 . . 120.4 ?
    C21 C20 H20 . . 120.4 ?
    C20 C21 C22 . . 121.6(3) ?
    C20 C21 H21 . . 119.2 ?
    C22 C21 H21 . . 119.2 ?
    C21 C22 C17 . . 118.3(2) ?
    C21 C22 C23 . . 121.8(2) ?
    C17 C22 C23 . . 119.8(2) ?
    C22 C23 S3 . . 107.34(17) ?
    C22 C23 H23A . . 110.2 ?
    S3 C23 H23A . . 110.2 ?
    C22 C23 H23B . . 110.2 ?
    S3 C23 H23B . . 110.2 ?
    H23A C23 H23B . . 108.5 ?
    N2 C24 S3 . . 120.79(19) ?
    N2 C24 S4 . . 116.25(19) ?
    S3 C24 S4 . . 122.87(15) ?
    N2 C25 C30 . . 115.4(2) ?
    N2 C25 C26 . . 125.1(2) ?
    C30 C25 C26 . . 119.5(2) ?
    C27 C26 C25 . . 119.1(3) ?
    C27 C26 H26 . . 120.5 ?
    C25 C26 H26 . . 120.5 ?
    C26 C27 C28 . . 120.7(3) ?
    C26 C27 H27 . . 119.7 ?
    C28 C27 H27 . . 119.7 ?
    C29 C28 C27 . . 121.6(3) ?
    C29 C28 H28 . . 119.2 ?
    C27 C28 H28 . . 119.2 ?
    C28 C29 C30 . . 118.0(3) ?
    C28 C29 H29 . . 121.0 ?
    C30 C29 H29 . . 121.0 ?
    C29 C30 C25 . . 121.2(2) ?
    C29 C30 S4 . . 129.3(2) ?
    C25 C30 S4 . . 109.55(19) ?
loop_
    _geom_torsion_atom_site_label_1
    _geom_torsion_atom_site_label_2
    _geom_torsion_atom_site_label_3
    _geom_torsion_atom_site_label_4
    _geom_torsion_site_symmetry_1
    _geom_torsion_site_symmetry_2
    _geom_torsion_site_symmetry_3
    _geom_torsion_site_symmetry_4
    _geom_torsion
    _geom_torsion_publ_flag
    C7 N1 C1 C2 . . . . -178.5(3) ?
    C7 N1 C1 C6 . . . . 2.0(3) ?
    N1 C1 C2 C3 . . . . -178.7(3) ?
    C6 C1 C2 C3 . . . . 0.8(4) ?
    C1 C2 C3 C4 . . . . 0.3(4) ?
    C2 C3 C4 C5 . . . . -0.8(5) ?
    C3 C4 C5 C6 . . . . 0.3(5) ?
    C4 C5 C6 C1 . . . . 0.8(4) ?
    C4 C5 C6 S1 . . . . -178.3(2) ?
    C2 C1 C6 C5 . . . . -1.4(4) ?
    N1 C1 C6 C5 . . . . 178.2(2) ?
    C2 C1 C6 S1 . . . . 178.0(2) ?
    N1 C1 C6 S1 . . . . -2.5(3) ?
    C7 S1 C6 C5 . . . . -179.0(3) ?
    C7 S1 C6 C1 . . . . 1.8(2) ?
    C1 N1 C7 S2 . . . . -178.76(19) ?
    C1 N1 C7 S1 . . . . -0.5(3) ?
    C8 S2 C7 N1 . . . . -12.9(3) ?
    C8 S2 C7 S1 . . . . 168.86(15) ?
    C6 S1 C7 N1 . . . . -0.8(2) ?
    C6 S1 C7 S2 . . . . 177.66(16) ?
    C7 S2 C8 C9 . . . . -117.2(2) ?
    S2 C8 C9 C10 . . . . -108.3(3) ?
    S2 C8 C9 C14 . . . . 73.8(3) ?
    C14 C9 C10 C11 . . . . 0.2(4) ?
    C8 C9 C10 C11 . . . . -177.8(3) ?
    C9 C10 C11 C12 . . . . 0.3(5) ?
    C10 C11 C12 C13 . . . . -0.5(5) ?
    C11 C12 C13 C14 . . . . 0.2(5) ?
    C15 O1 C14 C13 . . . . -1.7(4) ?
    C15 O1 C14 C9 . . . . 178.8(2) ?
    C12 C13 C14 O1 . . . . -179.1(3) ?
    C12 C13 C14 C9 . . . . 0.3(4) ?
    C10 C9 C14 O1 . . . . 179.0(2) ?
    C8 C9 C14 O1 . . . . -3.0(4) ?
    C10 C9 C14 C13 . . . . -0.5(4) ?
    C8 C9 C14 C13 . . . . 177.5(3) ?
    C14 O1 C15 C16 . . . . 176.6(2) ?
    C17 O2 C16 C15 . . . . 174.3(2) ?
    O1 C15 C16 O2 . . . . 178.7(2) ?
    C16 O2 C17 C18 . . . . -2.8(4) ?
    C16 O2 C17 C22 . . . . 178.2(2) ?
    O2 C17 C18 C19 . . . . -178.1(2) ?
    C22 C17 C18 C19 . . . . 0.8(4) ?
    C17 C18 C19 C20 . . . . 0.2(4) ?
    C18 C19 C20 C21 . . . . -0.7(4) ?
    C19 C20 C21 C22 . . . . 0.3(4) ?
    C20 C21 C22 C17 . . . . 0.7(4) ?
    C20 C21 C22 C23 . . . . -177.3(2) ?
    O2 C17 C22 C21 . . . . 177.8(2) ?
    C18 C17 C22 C21 . . . . -1.2(4) ?
    O2 C17 C22 C23 . . . . -4.2(3) ?
    C18 C17 C22 C23 . . . . 176.8(2) ?
    C21 C22 C23 S3 . . . . 103.3(2) ?
    C17 C22 C23 S3 . . . . -74.7(3) ?
    C24 S3 C23 C22 . . . . 167.45(18) ?
    C25 N2 C24 S3 . . . . -176.17(18) ?
    C25 N2 C24 S4 . . . . 0.5(3) ?
    C23 S3 C24 N2 . . . . -162.0(2) ?
    C23 S3 C24 S4 . . . . 21.6(2) ?
    C30 S4 C24 N2 . . . . 0.1(2) ?
    C30 S4 C24 S3 . . . . 176.65(18) ?
    C24 N2 C25 C30 . . . . -1.0(3) ?
    C24 N2 C25 C26 . . . . 178.4(3) ?
    N2 C25 C26 C27 . . . . -179.7(3) ?
    C30 C25 C26 C27 . . . . -0.3(4) ?
    C25 C26 C27 C28 . . . . 0.0(5) ?
    C26 C27 C28 C29 . . . . -0.2(5) ?
    C27 C28 C29 C30 . . . . 0.8(5) ?
    C28 C29 C30 C25 . . . . -1.1(4) ?
    C28 C29 C30 S4 . . . . 178.0(2) ?
    N2 C25 C30 C29 . . . . -179.7(2) ?
    C26 C25 C30 C29 . . . . 0.9(4) ?
    N2 C25 C30 S4 . . . . 1.0(3) ?
    C26 C25 C30 S4 . . . . -178.4(2) ?
    C24 S4 C30 C29 . . . . -179.8(3) ?
    C24 S4 C30 C25 . . . . -0.6(2) ?
loop_
    _geom_hbond_atom_site_label_d
    _geom_hbond_atom_site_label_h
    _geom_hbond_atom_site_label_a
    _geom_hbond_site_symmetry_a
    _geom_hbond_distance_dh
    _geom_hbond_distance_ha
    _geom_hbond_distance_da
    _geom_hbond_angle_dha
    C3 H3 Cg2 1_455 0.93 2.91 3.727(3) 147
    C13 H13 Cg3 1_655 0.93 2.87 3.705(3) 149
    C18 H18 Cg3 1_555 0.93 2.81 3.636(3) 149
    C21 H21 Cg2 2_675 0.93 2.78 3.457(3) 131
    C29 H29 Cg5 1_655 0.93 2.79 3.559(3) 141
data_global
_journal_date_recd_electronic     2010-07-24
_journal_date_accepted     2010-07-31
_journal_name_full     'Acta Crystallographica, Section E'
_journal_year     2010
_journal_volume     66
_journal_issue      9
_journal_page_first     o2229
_journal_page_last     o2229
_journal_paper_category     QO
_journal_coeditor_code     XU5002
_publ_contact_author_name     'Xiang Liu'
_publ_contact_author_address
;
State Key Laboratory of Applied Organic Chemistry,
College of Chemistry and Chemical Engineering, Lanzhou University,
Lanzhou 730000,
People's Republic of China
;
_publ_contact_author_email     'liuxiang@lzu.edu.cn'
_publ_contact_author_fax     '86-931-8912582'
_publ_contact_author_phone     '86-931-8912585'
_publ_section_title
;
1,2-Bis{2-[(1,3-benzothiazol-2-yl)sulfanylmethyl]phenoxy}ethane
;
loop_
    _publ_author_name
    _publ_author_address
    'Zhang, Liang-Wei'
;
State Key Laboratory of Applied Organic Chemistry,
College of Chemistry and Chemical Engineering,
Lanzhou University,
Lanzhou 730000,
People's Republic of China
;
    'Wu, Wen-Yu'
;
State Key Laboratory of Applied Organic Chemistry,
College of Chemistry and Chemical Engineering,
Lanzhou University,
Lanzhou 730000,
People's Republic of China
;
    'Su, Zhong-Xing'
;
State Key Laboratory of Applied Organic Chemistry,
College of Chemistry and Chemical Engineering,
Lanzhou University,
Lanzhou 730000,
People's Republic of China
;
    'Zhang, Ai-Jiang'
;
State Key Laboratory of Applied Organic Chemistry,
College of Chemistry and Chemical Engineering,
Lanzhou University,
Lanzhou 730000,
People's Republic of China
;
    'Liu, Xiang'
;
State Key Laboratory of Applied Organic Chemistry,
College of Chemistry and Chemical Engineering,
Lanzhou University,
Lanzhou 730000,
People's Republic of China
;
