# Supplementary material for: 1,2-Bis{2-[(1,3-benzothia­zol-2-yl)sulfanylmeth­yl]phen­oxy}ethane
Source: Acta Crystallogr Sect E Struct Rep Online. 2010 Aug 11;66(Pt 9):o2229. doi: 10.1107/S160053681003062X (PMC3007903; doi:10.1107/S160053681003062X)
Supplement: Supplementary file 2 [file e-66-o2229-Isup2.hkl]

# 
# h,k,l, Fc-squared, Fo-squared, sigma(Fo-squared) and status flag 
# 
data_I
_shelx_title ' P-1 in P-1' 
_shelx_refln_list_code          4 
_shelx_F_calc_maximum      157.32 
_exptl_crystal_F_000       596.00 
_reflns_d_resolution_high  0.8255 
 
loop_ 
 _symmetry_equiv_pos_as_xyz 
 'x, y, z' 
 '-x, -y, -z' 
 
_cell_length_a     9.8194 
_cell_length_b    10.7740 
_cell_length_c    14.0716 
_cell_angle_alpha  82.422 
_cell_angle_beta   76.285 
_cell_angle_gamma  68.993 
 
_shelx_F_squared_multiplier     1.000 
 
loop_ 
 _refln_index_h 
 _refln_index_k 
 _refln_index_l 
 _refln_F_squared_calc 
 _refln_F_squared_meas 
 _refln_F_squared_sigma 
 _refln_observed_status 
   1   0   0     5000.51     4799.28     71.57 o 
   2   0   0      395.13      373.72     11.24 o 
   3   0   0     1346.27     1406.69     20.55 o 
   4   0   0      571.52      566.36     12.37 o 
   5   0   0      999.07      975.67     21.50 o 
   6   0   0      391.66      415.88     15.75 o 
   7   0   0      349.19      355.65     20.76 o 
   8   0   0      269.08      273.57     19.79 o 
   9   0   0       91.01      104.54     14.66 o 
  10   0   0       22.44        6.35      7.33 o 
 -10   1   0        0.00       -8.79      8.06 o 
  -9   1   0       78.91      110.65     16.37 o 
  -8   1   0      390.24      398.64     24.43 o 
  -7   1   0      808.89      791.17     31.75 o 
  -6   1   0      370.42      388.62     20.27 o 
  -5   1   0       94.08       85.94     12.58 o 
  -4   1   0       42.18       44.97      5.13 o 
  -3   1   0      104.29      102.06      4.56 o 
  -2   1   0       26.43       22.72      3.42 o 
  -1   1   0      390.18      410.85     10.99 o 
   0   1   0       48.70       45.92      2.69 o 
   2   1   0     5608.84     5846.44     89.64 o 
   3   1   0      224.63      235.23      9.28 o 
   4   1   0      353.28      404.01     10.40 o 
   5   1   0     1922.73     2037.58     51.78 o 
   6   1   0       74.47       64.62      5.39 o 
   7   1   0        0.03       -2.20      3.66 o 
   8   1   0        1.59       -1.47      4.89 o 
   9   1   0        1.60       -0.73      6.11 o 
  10   1   0        1.23       -8.43      5.62 o 
  11   1   0        0.43        6.60      9.28 o 
 -10   2   0        1.47       21.25     11.24 o 
  -9   2   0        3.67       -1.71      8.06 o 
  -8   2   0       41.30       47.14     11.48 o 
  -7   2   0      599.03      620.18     29.07 o 
  -6   2   0      707.43      671.97     28.33 o 
  -5   2   0      170.82      175.21     10.26 o 
  -4   2   0      933.82      983.41     18.76 o 
  -3   2   0      363.16      378.63      9.97 o 
  -2   2   0       13.43       27.88      2.57 o 
  -1   2   0    17855.79    18098.67    260.63 o 
   0   2   0       22.33       27.60      2.93 o 
   2   2   0    19023.42    17339.71    684.79 o 
   3   2   0     2055.96     2116.06     29.36 o 
   4   2   0     1923.93     2070.59     30.56 o 
   5   2   0      117.94      133.75      6.81 o 
   6   2   0      140.68      121.01      7.27 o 
   7   2   0      217.20      209.98     10.03 o 
   8   2   0      223.60      240.35     18.08 o 
   9   2   0       83.58      100.15     13.92 o 
  10   2   0       39.84       47.39     12.21 o 
  11   2   0       12.73       14.66     10.99 o 
  -9   3   0        2.08        7.33      8.55 o 
  -8   3   0       10.73        9.77      9.04 o 
  -7   3   0       12.47       17.59      8.30 o 
  -6   3   0      471.49      456.77     24.43 o 
  -5   3   0      799.51      838.56     31.02 o 
  -4   3   0       54.57       55.67      4.87 o 
  -3   3   0      347.84      366.58     10.67 o 
  -2   3   0      272.09      277.51      8.55 o 
  -1   3   0     3631.79     3624.38     64.24 o 
   0   3   0       93.33       69.13      5.62 o 
   1   3   0      399.50      390.58     13.19 o 
   2   3   0      336.36      357.39      9.40 o 
   3   3   0      448.96      452.23     12.34 o 
   4   3   0       33.18       25.64      3.36 o 
   5   3   0      983.30     1013.82     20.80 o 
   6   3   0      650.43      683.02     26.14 o 
   7   3   0      286.07      274.48     29.19 o 
   8   3   0       12.11       10.01      6.60 o 
   9   3   0      133.75      158.77     16.61 o 
  10   3   0       25.52       39.57     11.72 o 
  11   3   0       13.20        3.18      8.79 o 
  -9   4   0      109.60       96.73     17.59 o 
  -8   4   0       53.64       55.45     14.17 o 
  -7   4   0      127.89      108.21     14.90 o 
  -6   4   0      295.24      293.60     20.52 o 
  -5   4   0      534.77      543.00     25.89 o 
  -4   4   0        4.92        6.09      3.66 o 
  -3   4   0     1055.84     1028.77     20.94 o 
  -2   4   0      209.22      197.38     10.14 o 
  -1   4   0       24.59       24.43      4.89 o 
   0   4   0     1637.87     1558.15     35.42 o 
   1   4   0     1259.47     1196.89     29.56 o 
   2   4   0      174.15      180.02      9.77 o 
   3   4   0      639.86      642.56     14.92 o 
   4   4   0        6.04       11.67      2.75 o 
   5   4   0     1232.76     1316.50     25.56 o 
   6   4   0      383.39      352.69     12.69 o 
   7   4   0      235.71      242.71     11.22 o 
   8   4   0        9.03        9.10      3.80 o 
   9   4   0       50.94       39.33     10.50 o 
  10   4   0      385.95      460.44     28.58 o 
  11   4   0       13.20        6.60      8.79 o 
  -8   5   0        8.58       25.89     11.24 o 
  -7   5   0       45.22       42.99     11.48 o 
  -6   5   0      287.26      307.77     21.98 o 
  -5   5   0       21.73       16.37      7.57 o 
  -4   5   0      445.45      459.45     14.96 o 
  -3   5   0      192.90      192.88     10.14 o 
  -2   5   0      997.94      970.70     30.78 o 
  -1   5   0       87.68       93.31      9.28 o 
   0   5   0       20.88       36.15      6.11 o 
   1   5   0     1607.66     1490.25     36.88 o 
   2   5   0       57.58       52.03      6.60 o 
   3   5   0       14.94       17.59      4.15 o 
   4   5   0       78.05       70.29      5.77 o 
   5   5   0       78.06       64.51      6.05 o 
   6   5   0       18.90       19.51      4.31 o 
   7   5   0      101.79       99.84      8.03 o 
   8   5   0       55.86       57.08     10.63 o 
   9   5   0       89.78       93.31     13.68 o 
  10   5   0       51.53       46.17     12.21 o 
  11   5   0        0.27        2.20      7.82 o 
  -7   6   0       13.02        3.18      8.30 o 
  -6   6   0      572.14      593.56     31.75 o 
  -5   6   0      538.39      554.72     29.31 o 
  -4   6   0        5.24        2.93      5.86 o 
  -3   6   0       11.39       13.08      4.76 o 
  -2   6   0      478.71      440.41     21.74 o 
  -1   6   0       73.99       71.32      9.04 o 
   0   6   0        0.75        4.64      3.66 o 
   1   6   0      521.94      515.39     21.50 o 
   2   6   0      697.58      698.10     24.91 o 
   3   6   0       55.54       55.20      7.33 o 
   4   6   0        3.17        5.37      2.93 o 
   5   6   0        0.04       -0.49      2.69 o 
   6   6   0      544.51      526.18     17.43 o 
   7   6   0       21.95       16.09      4.40 o 
   8   6   0        0.04        1.20      3.34 o 
   9   6   0      450.52      477.28     18.99 o 
  10   6   0       13.51       18.81      9.28 o 
  11   6   0        1.01       -2.93      7.57 o 
  -7   7   0        8.10       13.43     10.75 o 
  -6   7   0       44.64       36.88     11.72 o 
  -5   7   0       63.53       77.43     13.43 o 
  -4   7   0        3.12        3.66      6.60 o 
  -3   7   0      348.25      304.45     13.18 o 
  -2   7   0        2.32        0.98      5.13 o 
  -1   7   0       26.21       24.67      7.33 o 
   0   7   0       87.14       72.06     10.01 o 
   1   7   0      174.54      174.65     14.17 o 
   2   7   0        0.04       -0.24      3.42 o 
   3   7   0        2.10        0.24      4.15 o 
   4   7   0       44.61       47.88      8.55 o 
   5   7   0        8.43       -0.73      3.42 o 
   6   7   0      278.47      267.22     18.08 o 
   7   7   0      166.29      158.53     15.14 o 
   8   7   0        6.41        8.30      6.35 o 
   9   7   0      330.07      313.88     22.47 o 
  10   7   0       92.00       88.67     14.90 o 
  11   7   0        0.84       -1.71      7.57 o 
  -6   8   0       52.22       43.72     14.41 o 
  -5   8   0       81.10       85.74     15.14 o 
  -4   8   0       22.92       38.84     11.24 o 
  -3   8   0       88.11       98.19     14.17 o 
  -2   8   0       91.60       74.79      7.98 o 
  -1   8   0      264.60      288.96     20.27 o 
   0   8   0      443.47      491.95     25.40 o 
   1   8   0      568.11      559.85     26.38 o 
   2   8   0      450.44      444.07     22.96 o 
   3   8   0      146.56      146.80     14.17 o 
   4   8   0        0.03       -0.98      3.42 o 
   5   8   0      168.32      145.09     13.92 o 
   6   8   0       46.36       37.62      8.79 o 
   7   8   0       75.10       62.29     10.99 o 
   8   8   0       10.82        9.04      6.84 o 
   9   8   0       81.52       72.55     13.43 o 
  10   8   0      124.23      162.92     19.05 o 
  -5   9   0        6.80        7.82      9.28 o 
  -4   9   0       81.20       69.37     14.66 o 
  -3   9   0        0.71        1.95      6.84 o 
  -2   9   0        0.04        2.33      4.45 o 
  -1   9   0        1.30       -7.08      4.89 o 
   0   9   0        1.42        4.40      6.60 o 
   1   9   0      269.50      257.21     19.79 o 
   2   9   0      236.37      235.47     18.32 o 
   3   9   0        3.91        5.62      5.86 o 
   4   9   0      141.17      178.07     16.37 o 
   5   9   0        1.47        2.20      5.37 o 
   6   9   0       56.27       53.49     10.50 o 
   7   9   0       14.88       15.63      7.08 o 
   8   9   0       45.05       49.16      7.94 o 
   9   9   0        0.76       -3.42      4.89 o 
  10   9   0        6.66       -2.69      6.84 o 
  -3  10   0       37.26       45.19     13.43 o 
  -2  10   0        3.50       -5.13      7.33 o 
  -1  10   0        8.05       -0.49      6.84 o 
   0  10   0        3.04       11.97      8.55 o 
   1  10   0       62.49       56.42     12.46 o 
   2  10   0       54.54       54.71     11.48 o 
   3  10   0      111.70      117.73     14.90 o 
   4  10   0      180.03      168.05     17.10 o 
   5  10   0        3.81        4.15      5.62 o 
   6  10   0      329.40      341.72     22.96 o 
   7  10   0       18.60       11.72      8.06 o 
   8  10   0        8.12       10.50      6.84 o 
   9  10   0      140.74      153.64     19.30 o 
  -2  11   0       47.38       49.10     14.90 o 
  -1  11   0        0.21       -2.20      8.30 o 
   0  11   0       36.53       35.91     11.97 o 
   1  11   0       60.72       55.20     13.68 o 
   2  11   0        0.32        3.66      7.82 o 
   3  11   0       56.63       64.73     13.68 o 
   4  11   0        6.52        6.35      7.57 o 
   5  11   0        1.20        8.55      7.57 o 
   6  11   0        4.12        6.60      6.35 o 
   7  11   0       47.96       54.47     12.46 o 
   8  11   0        7.00       -6.11      4.89 o 
   9  11   0        2.86       19.54      9.77 o 
   0  12   0        9.20        7.82     10.01 o 
   1  12   0       26.70       11.97     10.75 o 
   2  12   0        5.79        6.11      9.28 o 
   3  12   0       83.45       92.82     16.12 o 
   4  12   0       43.79       15.14     10.26 o 
   5  12   0      154.26      157.55     19.30 o 
   6  12   0       60.26       49.34     12.70 o 
   7  12   0      134.24      116.27     17.59 o 
  -7 -12   1      105.96      118.71     18.56 o 
  -6 -12   1       19.48       27.85     11.97 o 
  -5 -12   1       76.93       99.66     16.61 o 
  -4 -12   1       74.17       78.16     15.63 o 
  -3 -12   1        0.02       -5.37      6.35 o 
  -2 -12   1        8.76        9.28     10.26 o 
  -1 -12   1       50.30       44.94     13.92 o 
   0 -12   1        0.42       -3.91      8.06 o 
  -8 -11   1       13.26        0.49      8.55 o 
  -7 -11   1       13.90       18.08      9.53 o 
  -6 -11   1       19.17       21.74     10.50 o 
  -5 -11   1      110.76      121.15     16.85 o 
  -4 -11   1      218.31      235.71     21.98 o 
  -3 -11   1       59.87       63.75     14.17 o 
  -2 -11   1       29.15       34.20     10.75 o 
  -1 -11   1       27.19       35.66     11.72 o 
   0 -11   1        2.48        4.15      8.79 o 
   1 -11   1       47.81       50.30      9.24 o 
   2 -11   1        5.44        1.22      9.53 o 
  -9 -10   1       62.06       68.88     14.41 o 
  -8 -10   1        0.20        7.57      6.60 o 
  -7 -10   1       79.24       42.75     11.97 o 
  -6 -10   1      212.37      179.78     18.56 o 
  -5 -10   1       67.97       83.29     13.92 o 
  -4 -10   1      220.79      249.88     21.01 o 
  -3 -10   1      391.12      415.74     25.89 o 
  -2 -10   1       11.00        3.91      6.35 o 
  -1 -10   1       10.79        9.77      8.30 o 
   0 -10   1        2.73        1.95      7.33 o 
   1 -10   1       19.17       14.17      9.53 o 
   2 -10   1      166.70      194.92     14.32 o 
   3 -10   1        2.28       -2.93      7.82 o 
 -10  -9   1       43.63       64.97     13.92 o 
  -9  -9   1       46.38       47.39     12.95 o 
  -8  -9   1        9.73       10.75      4.58 o 
  -7  -9   1      239.26      256.96     21.25 o 
  -6  -9   1      557.72      560.34     29.07 o 
  -5  -9   1     1004.94      967.04     37.86 o 
  -4  -9   1       80.78       80.85     12.21 o 
  -3  -9   1       25.22       22.23      8.06 o 
  -2  -9   1       75.38       59.60     11.24 o 
  -1  -9   1       17.72       12.95      6.84 o 
   0  -9   1       19.09       12.70      7.33 o 
   1  -9   1       13.36        3.66      7.08 o 
   2  -9   1      184.91      199.64     13.30 o 
   3  -9   1      294.27      319.50     24.18 o 
   4  -9   1       16.87       -1.71      7.82 o 
   5  -9   1        8.50       10.26      9.53 o 
 -10  -8   1       27.73       17.83     10.26 o 
  -9  -8   1      102.01      116.76     16.12 o 
  -8  -8   1        2.09       -1.22      4.64 o 
  -7  -8   1      432.70      418.18     25.16 o 
  -6  -8   1        0.64       -4.15      4.15 o 
  -5  -8   1       93.77       95.51     12.21 o 
  -4  -8   1       54.62       61.80     10.01 o 
  -3  -8   1      420.52      436.25     22.72 o 
  -2  -8   1      440.46      471.67     24.18 o 
  -1  -8   1       38.56       26.14      7.82 o 
   0  -8   1       14.19       11.48      6.84 o 
   1  -8   1       38.60       31.51      9.04 o 
   2  -8   1      146.53      155.58     12.95 o 
   3  -8   1      415.90      408.65     16.79 o 
   4  -8   1       39.25       37.86     10.75 o 
   5  -8   1        0.03        0.98      8.06 o 
   6  -8   1       31.75       31.02     12.21 o 
 -11  -7   1        2.41        2.93      8.06 o 
 -10  -7   1        0.52       -3.66      7.57 o 
  -9  -7   1        0.31       -3.42      5.37 o 
  -8  -7   1      113.17      113.83     14.66 o 
  -7  -7   1       73.83       72.30     11.72 o 
  -6  -7   1      142.15      185.15     16.12 o 
  -5  -7   1      220.79      205.67     15.14 o 
  -4  -7   1     1783.66     1749.90     47.14 o 
  -3  -7   1      966.33      973.63     32.73 o 
  -2  -7   1       48.22       54.96      8.79 o 
  -1  -7   1      902.04     1004.17     34.20 o 
   0  -7   1      660.01      707.87     28.33 o 
   1  -7   1       28.09       32.00      7.82 o 
   2  -7   1      398.82      412.66     20.15 o 
   3  -7   1      572.33      548.15     18.19 o 
   4  -7   1      206.07      207.38     18.08 o 
   5  -7   1      110.89       91.60     14.66 o 
   6  -7   1        7.92       -0.73      7.33 o 
   7  -7   1       25.53       17.59     10.99 o 
 -11  -6   1        1.10        5.62      8.06 o 
 -10  -6   1      154.45      166.10     19.30 o 
  -9  -6   1      173.21      186.13     18.08 o 
  -8  -6   1       32.90       16.12      7.08 o 
  -7  -6   1      154.82      137.76     14.17 o 
  -6  -6   1      666.47      683.20     28.82 o 
  -5  -6   1     1222.04     1196.16     37.13 o 
  -4  -6   1      658.98      650.96     24.43 o 
  -3  -6   1     1342.23     1269.92     35.91 o 
  -2  -6   1      838.80      856.63     28.33 o 
  -1  -6   1     1252.28     1353.95     37.62 o 
   0  -6   1        1.74        9.28      4.15 o 
   1  -6   1       54.93       60.82      8.79 o 
   2  -6   1      401.39      358.95     13.25 o 
   3  -6   1       14.49       17.10      4.17 o 
   4  -6   1      423.96      405.45     15.09 o 
   5  -6   1        6.07        2.69      6.35 o 
   6  -6   1        0.47       -0.49      6.35 o 
   7  -6   1       10.74        0.24      8.55 o 
 -11  -5   1       15.43       10.01      9.53 o 
 -10  -5   1        1.96       -3.91      7.08 o 
  -9  -5   1       16.21        7.08      6.60 o 
  -8  -5   1       53.03       41.04      6.50 o 
  -7  -5   1        0.07       -0.08      2.75 o 
  -6  -5   1       87.03       94.53     10.99 o 
  -5  -5   1      530.51      486.82     21.50 o 
  -4  -5   1      106.88      137.28     10.50 o 
  -3  -5   1      804.67      749.15     24.18 o 
  -2  -5   1       69.01       57.40      7.08 o 
  -1  -5   1      476.78      505.14     19.05 o 
   0  -5   1     2004.14     2078.43     46.17 o 
   1  -5   1      695.14      771.38     25.65 o 
   2  -5   1      215.18      217.09      9.48 o 
   3  -5   1      663.10      584.93     16.56 o 
   4  -5   1      717.96      683.08     18.84 o 
   5  -5   1        2.13       -4.15      4.89 o 
   6  -5   1       66.49       65.71     12.21 o 
   7  -5   1        3.98        1.95      7.57 o 
   8  -5   1      223.00      226.19     22.23 o 
 -11  -4   1       93.71      133.12     19.30 o 
 -10  -4   1       93.96       90.13     15.39 o 
  -9  -4   1       94.43      112.36     15.14 o 
  -8  -4   1        0.12        3.42      5.62 o 
  -7  -4   1      335.89      326.21     13.10 o 
  -6  -4   1       67.50       73.46      6.54 o 
  -5  -4   1      219.03      233.74      6.56 o 
  -4  -4   1     1503.72     1384.73     35.42 o 
  -3  -4   1       45.19       66.44      7.08 o 
  -2  -4   1      810.13      706.41     21.01 o 
  -1  -4   1      483.15      527.61     17.83 o 
   1  -4   1      801.74      830.01     24.43 o 
   2  -4   1      111.13      145.09      7.08 o 
   3  -4   1     1182.34     1164.48     28.82 o 
   4  -4   1      450.20      455.27     14.18 o 
   5  -4   1       29.71       33.57     12.58 o 
   6  -4   1       32.82       30.78      8.79 o 
   7  -4   1        4.31       12.21      8.06 o 
   8  -4   1       22.20       17.59      9.53 o 
   9  -4   1        9.57       10.99     10.99 o 
 -11  -3   1        5.05       -2.93      7.82 o 
 -10  -3   1       30.06       21.98      9.77 o 
  -9  -3   1        0.28       -3.66      5.37 o 
  -8  -3   1        0.16        0.24      5.13 o 
  -7  -3   1     1119.77     1071.54     23.99 o 
  -6  -3   1      940.24      942.04     21.19 o 
  -5  -3   1      330.24      317.57      8.00 o 
  -4  -3   1      792.88      722.19     11.75 o 
  -3  -3   1    10019.45     9519.66    147.05 o 
  -2  -3   1     2100.72     2112.88     41.04 o 
  -1  -3   1     1348.02     1374.22     29.31 o 
   0  -3   1     1796.96     1796.80     35.91 o 
   1  -3   1     1013.36      991.95     24.67 o 
   2  -3   1      294.31      339.31     10.00 o 
   3  -3   1       88.20      107.19     11.24 o 
   4  -3   1      340.66      382.69     21.13 o 
   5  -3   1      233.63      235.67     12.34 o 
   6  -3   1      167.97      200.05     16.37 o 
   7  -3   1      285.76      321.94     21.74 o 
   8  -3   1        0.15       -4.40      6.35 o 
   9  -3   1       21.71       15.88      9.77 o 
 -11  -2   1        5.82        3.91      9.53 o 
 -10  -2   1        3.42       -2.44      7.08 o 
  -9  -2   1        0.15       -1.71      6.11 o 
  -8  -2   1      337.65      371.28     22.96 o 
  -7  -2   1      190.73      204.20     15.63 o 
  -6  -2   1     1341.22     1379.00     20.91 o 
  -5  -2   1       22.69       25.41      3.22 o 
  -4  -2   1      221.62      254.60     10.80 o 
  -3  -2   1     3726.54     3496.45     60.33 o 
  -2  -2   1    12211.20    12084.18    178.07 o 
  -1  -2   1     7955.67     7790.77    116.02 o 
   0  -2   1        2.33        6.84      1.95 o 
   1  -2   1     7772.23     7905.62     96.61 o 
   2  -2   1      298.09      310.34      8.46 o 
   3  -2   1      155.65      132.39      5.91 o 
   4  -2   1        4.60        6.53      2.17 o 
   5  -2   1        4.31        6.97      3.42 o 
   6  -2   1      102.11      101.86     11.48 o 
   7  -2   1        6.28       16.12      7.82 o 
   8  -2   1        6.95        4.40      7.08 o 
   9  -2   1       89.38       71.32     14.66 o 
  10  -2   1        2.71        7.33      9.77 o 
 -10  -1   1       37.49       36.64     12.46 o 
  -9  -1   1      205.59      220.81     19.79 o 
  -8  -1   1       86.13       94.53     13.19 o 
  -7  -1   1       21.39       23.45      7.33 o 
  -6  -1   1       35.06       27.63      3.98 o 
  -5  -1   1       17.85       11.60      2.22 o 
  -4  -1   1     2592.01     2546.88     64.82 o 
  -3  -1   1       16.55       34.77      2.43 o 
  -2  -1   1     1845.71     1834.90     34.69 o 
  -1  -1   1      264.21      250.37      7.57 o 
   1  -1   1     3897.68     4155.40     64.24 o 
   2  -1   1      397.04      390.33      8.63 o 
   3  -1   1     1012.83      932.48     16.21 o 
   4  -1   1       64.22       56.17      5.37 o 
   5  -1   1      791.08      753.74     20.76 o 
   6  -1   1       92.08      103.46      6.87 o 
   7  -1   1       78.91       69.61     10.99 o 
   8  -1   1       10.79        2.93      6.35 o 
   9  -1   1      195.64      215.44     20.27 o 
  10  -1   1       15.39        5.86      9.28 o 
 -10   0   1       12.23        7.82      9.53 o 
  -9   0   1      326.28      312.17     22.47 o 
  -8   0   1        5.73       -0.49      5.86 o 
  -7   0   1       25.04       34.44      8.55 o 
  -6   0   1        8.56        6.35      5.13 o 
  -5   0   1      586.97      571.29     11.79 o 
  -4   0   1      204.26      186.32      5.60 o 
  -3   0   1      802.18      813.91     15.89 o 
  -2   0   1       23.33       14.33      4.03 o 
  -1   0   1      506.30      469.47     10.99 o 
   0   0   1      191.93      131.90      3.18 o 
   1   0   1       50.46       44.70      2.20 o 
   2   0   1      916.32      888.39     13.47 o 
   3   0   1      378.17      373.32      8.88 o 
   4   0   1      631.78      588.53     20.52 o 
   5   0   1      997.26      950.32     18.91 o 
   6   0   1     1058.49     1051.90     21.56 o 
   7   0   1       46.09       40.79      8.79 o 
   8   0   1      258.60      292.14     20.27 o 
   9   0   1        1.77        3.91      7.08 o 
  10   0   1        2.68        2.44      8.30 o 
 -10   1   1       67.67       81.34     16.37 o 
  -9   1   1        7.04        7.33      8.30 o 
  -8   1   1       49.48       53.49     11.72 o 
  -7   1   1       61.89       66.93     10.99 o 
  -6   1   1      796.24      744.03     28.82 o 
  -5   1   1      104.90      104.23      5.40 o 
  -4   1   1       78.70       75.36      6.59 o 
  -3   1   1     2336.79     2295.10     49.83 o 
  -2   1   1     6277.87     6065.85     70.36 o 
  -1   1   1     2490.29     2674.92     49.34 o 
   0   1   1      167.85      191.01      5.86 o 
   1   1   1     1316.52     1329.04     22.72 o 
   2   1   1      379.83      416.76     13.43 o 
   3   1   1      750.47      728.54     13.38 o 
   4   1   1        0.17       -0.98      2.56 o 
   5   1   1      238.32      215.35      9.77 o 
   6   1   1     2522.70     2436.59     37.62 o 
   7   1   1      865.92      839.30     21.13 o 
   8   1   1       68.82       65.95     10.99 o 
   9   1   1       45.44       33.46     10.01 o 
  10   1   1        3.79       -8.06      7.08 o 
  11   1   1        8.31        5.13     10.01 o 
  -9   2   1      263.79      261.12     23.69 o 
  -8   2   1       40.96       52.03     11.97 o 
  -7   2   1      100.56       92.58     12.95 o 
  -6   2   1      454.09      462.15     23.45 o 
  -5   2   1      339.38      333.91     18.08 o 
  -4   2   1      389.33      419.01     10.66 o 
  -3   2   1      902.77      942.27     31.02 o 
  -2   2   1     1498.84     1453.75     24.19 o 
  -1   2   1      165.59      163.22     12.09 o 
   0   2   1     6707.15     6735.36     74.69 o 
   1   2   1      158.63      163.92      4.83 o 
   2   2   1      102.53      113.83      5.86 o 
   3   2   1       62.65       63.22      7.69 o 
   4   2   1      493.31      502.57     28.21 o 
   5   2   1      313.29      300.27     10.10 o 
   6   2   1      269.50      288.91     10.84 o 
   7   2   1     1281.45     1246.85     26.09 o 
   8   2   1       79.66       69.13     10.99 o 
   9   2   1      104.31      131.90     15.14 o 
  10   2   1        0.31       -3.66      7.08 o 
  11   2   1        1.33       -5.13      8.30 o 
  -9   3   1       31.11       41.77     13.19 o 
  -8   3   1      470.96      470.21     29.07 o 
  -7   3   1      149.40      185.15     18.08 o 
  -6   3   1        0.39        2.69      5.13 o 
  -5   3   1      255.75      264.78     17.59 o 
  -4   3   1      207.26      203.28      8.04 o 
  -3   3   1     1484.77     1686.09     26.49 o 
  -2   3   1     1489.85     1444.60     22.67 o 
   0   3   1     1818.14     1974.62     38.59 o 
   1   3   1      434.84      453.04     10.27 o 
   2   3   1     2357.80     2265.36     30.77 o 
   3   3   1     1456.03     1360.55     30.29 o 
   4   3   1     1058.87     1134.09     20.89 o 
   5   3   1     1984.37     2163.96     42.99 o 
   6   3   1      761.77      744.06     18.32 o 
   7   3   1       28.70       30.64      7.69 o 
   8   3   1      489.65      450.61     26.14 o 
   9   3   1      216.61      179.53     16.61 o 
  10   3   1      273.11      203.96     19.30 o 
  11   3   1        1.85       10.99      9.28 o 
  -8   4   1      218.78      216.17     21.98 o 
  -7   4   1        0.22       -2.44      6.11 o 
  -6   4   1      225.86      240.11     19.30 o 
  -5   4   1       46.41       60.82     10.50 o 
  -4   4   1        2.02        3.18      4.64 o 
  -3   4   1      302.57      308.50     13.07 o 
  -2   4   1        0.58       -2.56      1.71 o 
  -1   4   1      734.72      697.37     22.47 o 
   0   4   1       70.22       60.82      6.35 o 
   1   4   1      318.08      309.48     12.95 o 
   2   4   1       10.55       57.89      6.35 o 
   3   4   1     3179.03     3149.30    103.57 o 
   4   4   1     1354.74     1358.77     25.89 o 
   5   4   1      182.13      198.18      8.80 o 
   6   4   1      462.32      423.48     13.99 o 
   7   4   1      544.06      516.01     16.49 o 
   8   4   1       29.77       31.11      5.63 o 
   9   4   1        5.64        3.37      3.81 o 
  10   4   1      284.74      291.41     22.23 o 
  11   4   1        0.00       10.01      9.28 o 
  -8   5   1       44.64       33.22     12.46 o 
  -7   5   1       26.67       12.70      9.04 o 
  -6   5   1       56.49       58.62     12.21 o 
  -5   5   1      236.10      234.49     19.30 o 
  -4   5   1       97.23       98.93     12.46 o 
  -3   5   1      683.39      684.43     22.23 o 
  -2   5   1       30.97       40.79      7.08 o 
  -1   5   1      611.64      649.25     23.69 o 
   0   5   1       38.99       43.72      6.35 o 
   1   5   1       84.40       85.98      8.06 o 
   2   5   1        3.50        6.11      2.69 o 
   3   5   1      513.55      482.88     13.52 o 
   4   5   1      226.25      221.16      9.38 o 
   5   5   1       83.83       88.78      6.74 o 
   6   5   1       65.51       79.48      7.69 o 
   7   5   1      669.54      669.29     19.43 o 
   8   5   1      132.53      104.22      8.71 o 
   9   5   1      162.11      156.63     11.05 o 
  10   5   1       12.26        8.55      7.33 o 
  11   5   1        0.04       -2.69      7.82 o 
  -7   6   1      109.24       92.82     16.12 o 
  -6   6   1       78.62       72.06     13.68 o 
  -5   6   1       72.13       85.98     13.68 o 
  -4   6   1       31.41       33.46      9.53 o 
  -3   6   1      425.80      391.51     13.66 o 
  -2   6   1      515.49      511.49     23.69 o 
  -1   6   1      233.88      221.55     14.66 o 
   0   6   1     1144.51     1161.96     34.44 o 
   1   6   1        6.03       12.21      4.15 o 
   2   6   1      463.22      485.59     20.27 o 
   3   6   1      142.91      182.46     11.97 o 
   4   6   1     1283.99     1256.15     25.97 o 
   5   6   1       33.57       43.42      5.44 o 
   6   6   1        5.57        4.57      5.01 o 
   7   6   1      549.79      510.68     17.70 o 
   8   6   1      103.16       98.82      8.86 o 
   9   6   1      204.54      209.47     12.95 o 
  10   6   1       47.25       32.74     14.53 o 
  11   6   1        0.14        3.66      7.82 o 
  -6   7   1       42.07       48.85     13.43 o 
  -5   7   1        1.73        1.71      6.84 o 
  -4   7   1       54.52       40.55     10.26 o 
  -3   7   1      192.45      151.20     15.14 o 
  -2   7   1      460.98      418.18     23.20 o 
  -1   7   1      117.51       96.00     11.48 o 
   0   7   1       42.67       40.79      8.30 o 
   1   7   1       22.07       16.61      5.37 o 
   2   7   1       99.41       82.07      9.77 o 
   3   7   1      681.67      678.56     26.14 o 
   4   7   1       80.70       86.71     10.01 o 
   5   7   1       32.64       29.80      7.08 o 
   6   7   1      258.35      261.29     12.78 o 
   7   7   1       68.81       56.60      7.30 o 
   8   7   1        4.16        4.12      4.23 o 
   9   7   1      153.78      133.89     11.21 o 
  10   7   1      207.28      231.70     14.68 o 
  11   7   1       48.42       55.69     13.92 o 
  -6   8   1        8.90        4.64     10.01 o 
  -5   8   1       12.76       33.95     11.48 o 
  -4   8   1        5.34       19.54      9.28 o 
  -3   8   1        0.16        3.91      6.35 o 
  -2   8   1        4.49        8.79      6.11 o 
  -1   8   1       41.98       26.38      8.30 o 
   0   8   1       34.66       46.17      9.77 o 
   1   8   1      137.54      110.41     12.46 o 
   2   8   1      148.04      175.14     14.90 o 
   3   8   1      729.42      679.78     28.09 o 
   4   8   1      207.76      184.17     15.39 o 
   5   8   1      191.88      158.28     14.17 o 
   6   8   1        1.31        9.28      5.13 o 
   7   8   1      646.48      638.81     20.98 o 
   8   8   1      166.87      163.66     16.85 o 
   9   8   1       32.61       28.58      9.28 o 
  10   8   1       11.89        4.64      7.33 o 
  11   8   1       16.26       11.97      9.53 o 
  -4   9   1       92.11       74.26     14.90 o 
  -3   9   1       77.65       65.95     13.43 o 
  -2   9   1       98.95      114.32     15.63 o 
  -1   9   1       17.74       21.25      8.79 o 
   0   9   1       31.30       36.40     10.01 o 
   1   9   1        6.14        3.18      5.13 o 
   2   9   1      416.20      436.74     24.18 o 
   3   9   1       51.92       56.91     10.26 o 
   4   9   1      284.37      283.35     19.30 o 
   5   9   1      474.86      465.81     25.16 o 
   6   9   1      488.86      493.66     26.38 o 
   7   9   1      658.01      662.20     31.02 o 
   8   9   1      127.80      149.24     16.61 o 
   9   9   1        9.80        1.22      6.35 o 
  10   9   1        7.08        2.20      7.08 o 
  -3  10   1       69.81       70.10     14.90 o 
  -2  10   1        8.12       13.19      9.04 o 
  -1  10   1       20.73       17.10     10.01 o 
   0  10   1      263.61      278.95     22.72 o 
   1  10   1      429.61      436.25     27.36 o 
   2  10   1        4.46        0.00      4.64 o 
   3  10   1        1.60        1.47      5.37 o 
   5  10   1      336.74      311.92     21.74 o 
   6  10   1      109.49      110.41     14.90 o 
   7  10   1       34.88       28.82      9.53 o 
   8  10   1       57.64       74.50     13.68 o 
   9  10   1        0.02       -8.30      5.62 o 
  10  10   1      154.06      196.63     21.25 o 
  -2  11   1       44.89       73.77     15.88 o 
  -1  11   1       10.14       21.98     11.24 o 
   0  11   1       14.26       12.21      9.77 o 
   1  11   1      118.24      101.37     16.12 o 
   2  11   1       42.59       35.66     11.48 o 
   3  11   1      512.39      517.59     29.56 o 
   4  11   1      378.74      379.34     25.40 o 
   5  11   1       60.27       68.15     12.46 o 
   6  11   1      559.35      566.69     31.51 o 
   7  11   1        0.17        8.06      7.08 o 
   8  11   1       44.85       23.45      9.53 o 
   9  11   1        1.51        3.42      7.82 o 
   0  12   1        6.63       21.50     11.72 o 
   1  12   1       36.05       41.04     13.19 o 
   2  12   1       81.45       78.90     16.37 o 
   3  12   1       70.51       66.44     13.43 o 
   4  12   1      167.25      167.56     20.03 o 
   5  12   1       47.45       48.12     12.46 o 
   6  12   1        0.45        6.11      7.08 o 
   7  12   1       16.30       20.76     10.26 o 
   4  13   1       51.00       52.76     12.70 o 
  -6 -12   2       53.44       46.65     13.68 o 
  -5 -12   2        6.47       12.70     10.01 o 
  -4 -12   2       19.13       14.66      9.53 o 
  -3 -12   2        8.43        6.35      8.79 o 
  -2 -12   2        3.69        9.04     10.01 o 
  -1 -12   2       65.85       88.18     17.59 o 
   0 -12   2       24.62       26.87     13.92 o 
  -8 -11   2        3.48       -3.18      7.57 o 
  -7 -11   2       52.59       47.39     13.19 o 
  -6 -11   2       11.16       16.61     10.01 o 
  -5 -11   2        2.35        1.22      7.33 o 
  -4 -11   2       68.72       57.89     13.19 o 
  -3 -11   2        3.44        6.11      8.30 o 
  -2 -11   2        6.53        2.93      6.60 o 
  -1 -11   2      214.31      246.95     23.45 o 
   0 -11   2       61.47      115.29     17.83 o 
   1 -11   2      100.43       90.86     11.22 o 
   2 -11   2        0.97       -8.22      5.84 o 
  -9 -10   2       50.31       37.62     11.97 o 
  -8 -10   2        1.00       -7.57      6.11 o 
  -7 -10   2       55.56       56.67     13.43 o 
  -6 -10   2       77.78       76.94     13.92 o 
  -5 -10   2       41.23       46.90     11.72 o 
  -4 -10   2       26.52       24.67      9.77 o 
  -3 -10   2       32.53       19.54      8.30 o 
  -2 -10   2        4.88        1.47      6.11 o 
  -1 -10   2        0.77        0.73      6.60 o 
   0 -10   2      337.17      417.20     27.60 o 
   1 -10   2      215.18      233.59     29.43 o 
   2 -10   2       24.02       17.84      6.81 o 
   3 -10   2        1.44       -2.93      8.30 o 
  -9  -9   2      137.53      141.43     18.32 o 
  -8  -9   2        4.93        3.66      5.35 o 
  -7  -9   2      192.45      175.63     18.08 o 
  -6  -9   2      383.59      376.90     24.18 o 
  -5  -9   2       15.16       12.70      6.60 o 
  -4  -9   2       26.33       26.62      9.04 o 
  -3  -9   2      133.96      129.46     14.41 o 
  -2  -9   2       34.22       33.95      9.28 o 
  -1  -9   2      201.55      224.72     18.81 o 
   0  -9   2        0.30       -2.44      6.35 o 
   1  -9   2      202.98      198.59     19.05 o 
   2  -9   2        0.07       -2.51      4.64 o 
   3  -9   2       77.02       73.18      9.56 o 
   4  -9   2        4.43        7.33      9.04 o 
   5  -9   2       13.78       18.32     10.50 o 
 -10  -8   2        0.45       -7.82      7.33 o 
  -9  -8   2       74.23       77.92     14.41 o 
  -8  -8   2        1.54        4.89      6.35 o 
  -7  -8   2       35.73       50.81     11.48 o 
  -6  -8   2      134.56      124.09     13.92 o 
  -5  -8   2       94.68      106.99     12.70 o 
  -4  -8   2        8.40        5.13      5.37 o 
  -3  -8   2       53.82       68.88     10.50 o 
  -2  -8   2      143.43      130.44     13.68 o 
  -1  -8   2      204.71      184.91     16.12 o 
   0  -8   2      503.96      534.45     26.87 o 
   1  -8   2       73.64       77.68     11.97 o 
   2  -8   2       28.02       18.06      5.45 o 
   3  -8   2       13.53       11.12      5.27 o 
   4  -8   2       16.58        7.57      7.82 o 
   5  -8   2       18.27       20.27      9.53 o 
   6  -8   2       33.38       17.34     10.26 o 
 -10  -7   2       31.00       21.01     10.01 o 
  -9  -7   2       24.55       13.19      8.06 o 
  -8  -7   2       20.68       21.01      7.82 o 
  -7  -7   2      277.92      311.92     21.25 o 
  -6  -7   2       42.21       33.71      8.79 o 
  -5  -7   2       92.16       74.13      7.60 o 
  -4  -7   2        3.45       -0.73      3.91 o 
  -3  -7   2      277.58      276.02     17.10 o 
  -2  -7   2       13.33       26.87      7.33 o 
  -1  -7   2       44.75       30.78      7.57 o 
   0  -7   2     1045.46     1153.41     37.37 o 
   1  -7   2      970.53     1004.90     34.93 o 
   2  -7   2      169.32      152.76     10.25 o 
   3  -7   2        1.88       -3.82      2.54 o 
   4  -7   2        1.33       -2.31      2.92 o 
   5  -7   2        4.18        6.84      7.33 o 
   6  -7   2       77.54       86.47     15.63 o 
   7  -7   2       13.38        7.08     10.01 o 
 -11  -6   2       18.62       12.46      9.28 o 
 -10  -6   2       95.83       85.25     15.39 o 
  -9  -6   2        5.24        8.79      7.08 o 
  -8  -6   2       18.40       17.59      7.82 o 
  -7  -6   2      859.38      791.41     32.49 o 
  -6  -6   2      839.18      863.47     33.22 o 
  -5  -6   2       19.92       29.31      7.33 o 
  -4  -6   2      202.66      189.81      9.50 o 
  -3  -6   2      103.19      101.86     10.01 o 
  -2  -6   2       11.74       13.19      4.64 o 
  -1  -6   2       16.48       19.54      5.37 o 
   0  -6   2      123.00      132.88     11.72 o 
   1  -6   2      948.73      937.24     31.27 o 
   2  -6   2      431.88      398.60     14.33 o 
   3  -6   2       33.22       30.03      6.23 o 
   4  -6   2      208.17      211.27     19.66 o 
   5  -6   2       66.34       61.55     11.24 o 
   6  -6   2        0.70        5.86      7.57 o 
   7  -6   2        6.04       13.43      9.53 o 
 -11  -5   2        6.02       12.21      9.77 o 
 -10  -5   2       30.16       26.38     10.99 o 
  -9  -5   2      156.65      156.08     17.34 o 
  -8  -5   2        7.43        4.15      5.62 o 
  -7  -5   2       44.18       48.61      9.53 o 
  -6  -5   2     1784.91     1756.50     47.88 o 
  -5  -5   2      452.18      432.83     20.52 o 
  -4  -5   2      442.35      429.17     19.30 o 
  -3  -5   2       13.19        3.19      4.52 o 
  -2  -5   2       11.72        7.57      3.42 o 
  -1  -5   2       66.00       71.08      7.82 o 
   0  -5   2      129.61      129.46     10.26 o 
   1  -5   2      864.54      877.64     27.60 o 
   2  -5   2      154.01      146.56     11.97 o 
   3  -5   2      320.03      323.12     12.25 o 
   4  -5   2       63.45       82.28      7.25 o 
   5  -5   2      632.14      690.51     20.45 o 
   6  -5   2       12.06       11.24      7.57 o 
   7  -5   2        2.87        3.42      6.60 o 
   8  -5   2       26.92       23.20     10.75 o 
 -11  -4   2       31.52       38.84     12.95 o 
 -10  -4   2        8.70        0.49      7.57 o 
  -9  -4   2       89.28       69.86     12.95 o 
  -8  -4   2       16.22       12.46      6.35 o 
  -7  -4   2      147.15      143.14     13.92 o 
  -6  -4   2      211.16      214.71     15.14 o 
  -5  -4   2     5308.28     5170.13    112.24 o 
  -4  -4   2      225.15      234.24     16.24 o 
  -3  -4   2      132.32      123.35      9.04 o 
  -2  -4   2       10.29       12.21      3.42 o 
  -1  -4   2      137.75      168.05     10.01 o 
   0  -4   2     2525.89     2511.27     50.07 o 
   1  -4   2      176.65      220.08     11.97 o 
   2  -4   2       42.51       46.86      4.89 o 
   3  -4   2      934.69      953.22     20.64 o 
   4  -4   2     1293.06     1323.42     26.66 o 
   5  -4   2        0.04        0.88      2.57 o 
   6  -4   2      381.19      433.08     24.43 o 
   7  -4   2        4.34       10.75      7.57 o 
   8  -4   2       45.04       30.04     11.24 o 
   9  -4   2      180.13      223.26     23.20 o 
 -11  -3   2        1.24        7.57      9.77 o 
 -10  -3   2       76.66       80.85     15.14 o 
  -9  -3   2        1.27       -2.20      6.11 o 
  -8  -3   2        7.74       10.26      6.11 o 
  -7  -3   2      229.21      245.24     16.85 o 
  -6  -3   2       14.89       14.77      3.37 o 
  -5  -3   2      133.67      126.42      6.57 o 
  -4  -3   2     2082.66     2095.83     30.84 o 
  -3  -3   2     1380.82     1357.61     32.49 o 
  -2  -3   2      861.72      835.87     22.23 o 
  -1  -3   2     1943.95     1990.50     38.84 o 
   0  -3   2    12327.27    12643.79    187.11 o 
   1  -3   2       20.43       10.56      2.42 o 
   2  -3   2      566.10      527.24     21.25 o 
   3  -3   2       50.08       43.26     12.46 o 
   4  -3   2       13.32       11.10      3.09 o 
   5  -3   2       43.72       55.61      5.74 o 
   6  -3   2      919.72      931.41     28.09 o 
   7  -3   2     1341.77     1341.00     44.70 o 
   8  -3   2      252.74      280.90     22.47 o 
   9  -3   2      125.13      159.26     19.30 o 
 -10  -2   2        2.74        7.08      8.79 o 
  -9  -2   2      277.60      323.16     23.45 o 
  -8  -2   2        1.77        1.71      5.62 o 
  -7  -2   2      444.87      447.25     23.45 o 
  -6  -2   2      277.83      289.28      8.73 o 
  -5  -2   2      115.52      124.72      5.28 o 
  -4  -2   2       69.13       59.99      7.82 o 
  -3  -2   2     2302.48     2297.09     31.68 o 
  -2  -2   2     5047.78     5223.08     84.27 o 
  -1  -2   2       16.79       25.40      3.18 o 
   0  -2   2    24749.28    24426.30    345.88 o 
   1  -2   2      282.54      275.00      7.48 o 
   2  -2   2      347.48      343.50      9.15 o 
   3  -2   2     1640.20     1635.31     32.61 o 
   4  -2   2        0.08        0.76      1.70 o 
   5  -2   2     2626.00     2570.22     41.04 o 
   6  -2   2      172.29      173.31      9.21 o 
   7  -2   2       16.90       24.67      8.55 o 
   8  -2   2       13.48       16.37      8.55 o 
   9  -2   2      445.99      446.02     28.09 o 
  10  -2   2        0.19       11.48     10.26 o 
 -10  -1   2        0.23        3.42      8.30 o 
  -9  -1   2      285.07      358.09     24.43 o 
  -8  -1   2      326.18      301.91     20.76 o 
  -7  -1   2       31.46       22.67      6.47 o 
  -6  -1   2      416.67      395.50     13.90 o 
  -5  -1   2      936.77      884.63     14.74 o 
  -4  -1   2       47.83       53.92      4.04 o 
  -3  -1   2      135.07      163.17     15.39 o 
  -2  -1   2     8964.01     9195.46    100.72 o 
  -1  -1   2      727.12      802.16     17.34 o 
   0  -1   2     7104.80     7231.41    105.77 o 
   1  -1   2      201.43      219.28     12.95 o 
   2  -1   2      271.24      286.71      9.77 o 
   3  -1   2     1797.31     1814.43     26.58 o 
   4  -1   2     3305.54     3241.41     99.66 o 
   5  -1   2      470.02      489.28     13.54 o 
   6  -1   2      400.63      401.33     13.25 o 
   7  -1   2        6.80        9.46      3.61 o 
   8  -1   2        3.23        2.44      6.35 o 
   9  -1   2        7.49       26.62      9.28 o 
  10  -1   2        1.13       -5.62      7.57 o 
 -10   0   2       79.99       90.87     16.85 o 
  -9   0   2        2.68        2.44      7.57 o 
  -8   0   2       74.16       77.92     12.70 o 
  -7   0   2      435.94      459.46     24.67 o 
  -6   0   2       53.84       53.84      6.21 o 
  -5   0   2     4336.36     4204.72     58.77 o 
  -4   0   2      115.80       95.51      6.22 o 
  -3   0   2        6.28        8.74      2.32 o 
  -2   0   2     1856.43     2062.56     41.52 o 
  -1   0   2    20308.26    19523.47    203.90 o 
   0   0   2       91.03       97.95      2.93 o 
   1   0   2      327.89      317.79      6.60 o 
   2   0   2      136.77      146.35      9.77 o 
   3   0   2     1970.76     1894.77     26.23 o 
   4   0   2      999.12     1057.71     19.08 o 
   5   0   2       21.18       12.22      2.85 o 
   6   0   2     1461.50     1378.27     27.48 o 
   7   0   2      559.00      539.33     16.24 o 
   8   0   2       97.44      108.94     13.43 o 
   9   0   2      271.70      287.74     21.01 o 
  10   0   2       43.25       44.21     12.46 o 
  11   0   2       24.76       12.70     11.48 o 
 -10   1   2       33.81       23.45     11.24 o 
  -9   1   2      120.40      147.53     18.32 o 
  -8   1   2       42.81        9.04      8.06 o 
  -7   1   2      331.71      334.64     21.74 o 
  -6   1   2       82.70       92.82     10.99 o 
  -5   1   2      309.83      319.81     12.50 o 
  -4   1   2        0.23        0.42      2.05 o 
  -3   1   2      635.92      664.44     15.37 o 
  -2   1   2     5813.68     5775.49     68.21 o 
  -1   1   2    16402.65    16427.14    316.93 o 
   0   1   2     7141.52     7367.46    107.96 o 
   1   1   2     2808.58     2823.68     43.23 o 
   2   1   2     1135.97     1115.69     16.03 o 
   3   1   2     5637.78     5295.97     72.06 o 
   4   1   2      137.73      163.14      6.48 o 
   5   1   2       38.84       36.41      3.97 o 
   6   1   2       40.21       46.47     13.80 o 
   7   1   2      685.00      641.61     31.39 o 
   8   1   2        2.48        3.39      3.79 o 
   9   1   2       27.05       20.03      8.55 o 
  10   1   2      277.08      274.80     22.23 o 
  11   1   2       21.78       11.72     10.26 o 
  -9   2   2       32.74       30.53     12.21 o 
  -8   2   2      140.37      154.37     17.59 o 
  -7   2   2        6.24       11.48      7.08 o 
  -6   2   2      780.64      800.21     32.00 o 
  -5   2   2       25.53       16.61      5.62 o 
  -4   2   2        1.24       -1.29      1.37 o 
  -3   2   2      291.48      291.86     29.68 o 
  -2   2   2       98.80      111.38      9.28 o 
  -1   2   2    15415.43    15463.66    400.23 o 
   0   2   2    10152.93    10752.68    255.50 o 
   1   2   2     1078.66     1049.60     15.50 o 
   2   2   2     1469.35     1425.18     20.41 o 
   3   2   2        8.77        9.63      4.52 o 
   4   2   2     2255.63     2236.08     34.20 o 
   5   2   2      943.98     1088.25     21.15 o 
   6   2   2        3.33        0.70      1.81 o 
   7   2   2       41.05       34.33      9.28 o 
   8   2   2      107.48       94.98      8.02 o 
   9   2   2       44.50       43.97     10.26 o 
  10   2   2       33.65       27.36     10.50 o 
  11   2   2      168.30      187.35     21.25 o 
  -9   3   2       46.41       55.20     14.66 o 
  -8   3   2      105.87      131.17     17.34 o 
  -7   3   2       11.50       12.46      8.06 o 
  -6   3   2      282.11      290.92     20.03 o 
  -5   3   2       32.48       37.86      8.06 o 
  -4   3   2       42.82       38.11      7.08 o 
  -3   3   2      613.25      657.65     12.23 o 
  -2   3   2       17.77       20.05      4.89 o 
  -1   3   2      100.93       88.03     10.87 o 
   0   3   2    13826.81    13459.14    146.17 o 
   1   3   2    15503.22    14717.97    182.59 o 
   2   3   2      454.51      474.05     10.67 o 
   3   3   2     1161.16     1249.10     22.35 o 
   4   3   2     2172.52     2186.29     32.58 o 
   5   3   2      690.84      691.80     16.38 o 
   6   3   2     1099.67     1106.65     27.97 o 
   7   3   2        2.36        7.71      3.36 o 
   8   3   2       22.12       11.70      5.25 o 
   9   3   2        7.85        3.32      7.69 o 
  10   3   2        5.01       -7.33      4.89 o 
  11   3   2       18.63       31.51     11.48 o 
  -8   4   2       89.29      100.39     16.85 o 
  -7   4   2        5.26        4.89      7.57 o 
  -6   4   2      322.25      301.66     21.50 o 
  -5   4   2      253.83      275.28     19.05 o 
  -4   4   2        2.05       -0.24      3.42 o 
  -3   4   2        7.44        4.29      1.99 o 
  -2   4   2     2590.99     2606.78     55.69 o 
  -1   4   2       31.76       20.27      4.64 o 
   0   4   2      195.03      187.88      7.89 o 
   1   4   2       21.21       23.40      2.53 o 
   2   4   2       81.05       95.59      5.15 o 
   3   4   2     1910.40     1906.52     29.36 o 
   4   4   2     1213.28     1358.59     33.46 o 
   5   4   2       77.27      103.71      9.53 o 
   6   4   2      288.79      288.07     15.39 o 
   7   4   2      436.20      410.96     14.59 o 
   8   4   2        1.85       -0.60      2.92 o 
   9   4   2      728.85      650.92     20.77 o 
  10   4   2      180.14      179.53     18.08 o 
  11   4   2       24.14       33.95     11.24 o 
  -8   5   2        6.30       -3.42      8.79 o 
  -7   5   2        2.07        0.73      7.57 o 
  -6   5   2        3.50        5.62      6.84 o 
  -5   5   2       86.20       93.06     13.19 o 
  -4   5   2        5.35        4.40      4.89 o 
  -3   5   2       88.84       96.48     10.99 o 
  -2   5   2      312.90      322.18     17.10 o 
   0   5   2     3264.19     3166.38     62.78 o 
   1   5   2      260.92      279.68     13.68 o 
   2   5   2       73.23       60.87      5.00 o 
   3   5   2      258.52      277.24     10.38 o 
   4   5   2      661.42      662.53     13.43 o 
   5   5   2     1198.66     1215.32     24.98 o 
   6   5   2        1.68        1.51      2.15 o 
   7   5   2      500.85      474.65     16.23 o 
   8   5   2      176.99      164.01     10.61 o 
   9   5   2      264.71      234.85     22.47 o 
  10   5   2      244.28      267.96     14.83 o 
  11   5   2        1.25       14.90      8.79 o 
  -7   6   2       19.51       17.59     10.75 o 
  -6   6   2       35.88       40.06     11.72 o 
  -5   6   2        0.66        1.95      6.35 o 
  -4   6   2        7.15        6.35      6.35 o 
  -3   6   2      239.45      249.64     17.10 o 
  -2   6   2        5.63       15.14      5.37 o 
  -1   6   2        0.97        1.47      2.69 o 
   0   6   2      726.41      652.67     24.67 o 
   1   6   2     2734.32     2553.77     55.69 o 
   3   6   2       19.62       16.76      5.13 o 
   4   6   2      630.23      615.32     17.95 o 
   5   6   2        1.56        0.06      1.89 o 
   6   6   2      609.47      620.15     18.62 o 
   7   6   2        7.70       23.20      7.08 o 
   8   6   2        2.05       -2.17      4.27 o 
   9   6   2        0.59        0.02      4.06 o 
  10   6   2       14.17       26.50      6.73 o 
  11   6   2       94.84       75.48     14.66 o 
  -6   7   2      170.40      171.47     19.79 o 
  -5   7   2       43.19       30.78     10.99 o 
  -4   7   2        0.68        1.22      6.35 o 
  -3   7   2      106.54      107.23     13.19 o 
  -2   7   2        4.56        7.08      5.13 o 
  -1   7   2       80.02       67.42      9.77 o 
   0   7   2       13.29        8.79      4.64 o 
   1   7   2     1004.10      901.82     31.27 o 
   2   7   2     1082.31     1067.43     33.95 o 
   3   7   2        0.35        0.24      2.20 o 
   4   7   2      517.69      479.24     21.74 o 
   5   7   2      574.59      545.95     18.69 o 
   6   7   2       54.76       73.93      5.99 o 
   7   7   2      199.54      194.86     20.03 o 
   8   7   2        3.09        0.85      3.64 o 
   9   7   2        2.89       -6.45      4.89 o 
  10   7   2        1.30       -2.88      5.25 o 
  11   7   2        4.44        3.42      8.06 o 
  -5   8   2       21.97       17.34     11.24 o 
  -4   8   2        7.64        4.15      6.84 o 
  -3   8   2        0.23       -4.15      5.37 o 
  -2   8   2       33.25       21.25      7.57 o 
  -1   8   2       91.34       93.06     12.21 o 
   0   8   2      986.26      979.49     35.91 o 
   1   8   2        9.33        3.91      4.64 o 
   2   8   2      269.76      253.06     16.85 o 
   3   8   2       84.08       64.24      9.77 o 
   4   8   2       20.46       17.34      6.11 o 
   5   8   2      224.53      186.86     15.39 o 
   6   8   2        6.85        6.24      8.67 o 
   7   8   2      254.71      276.64     14.19 o 
   8   8   2       68.97       80.66     19.30 o 
   9   8   2       92.37       99.26     10.29 o 
  10   8   2       73.46       91.95     11.24 o 
  11   8   2        7.52        4.91     10.63 o 
  -4   9   2       12.46        5.62      8.55 o 
  -3   9   2        0.67       -2.93      6.84 o 
  -2   9   2       26.70       40.06     10.50 o 
  -1   9   2       19.08       17.34      6.84 o 
   0   9   2      258.95      251.35     19.05 o 
   1   9   2      881.13      876.66     35.91 o 
   2   9   2      197.58      187.59     16.37 o 
   3   9   2       62.04       80.12     11.72 o 
   4   9   2       84.10      102.59     12.70 o 
   5   9   2        5.53       -3.42      3.91 o 
   6   9   2        4.30        2.69      4.64 o 
   7   9   2       33.44       31.51      9.04 o 
   8   9   2        8.97       -4.89      4.89 o 
   9   9   2       83.89       75.97     13.19 o 
  10   9   2      110.61      101.37     15.63 o 
  -3  10   2        9.38        0.49      8.30 o 
  -2  10   2        0.07        7.82      8.06 o 
  -1  10   2       78.66       87.69     14.66 o 
   0  10   2        1.45        3.91      5.37 o 
   1  10   2      251.35      272.11     21.25 o 
   2  10   2       87.55       79.14     13.19 o 
   3  10   2        0.37       -2.44      4.64 o 
   4  10   2      543.91      538.11     28.09 o 
   5  10   2       51.45       27.11      8.79 o 
   6  10   2       20.27       17.34      7.33 o 
   7  10   2      235.85      250.61     21.01 o 
   8  10   2        1.36       -2.20      6.35 o 
   9  10   2        1.54       21.74      9.28 o 
  10  10   2       59.99       60.58     13.92 o 
  -2  11   2       92.75       92.33     17.10 o 
  -1  11   2       32.15       34.69     11.48 o 
   0  11   2       20.50       27.36      9.53 o 
   1  11   2       58.98       48.85     12.46 o 
   2  11   2      115.12      148.51     17.59 o 
   3  11   2      252.01      249.64     21.01 o 
   4  11   2       60.31       51.78     11.97 o 
   5  11   2       50.05       35.66     10.01 o 
   6  11   2        2.28        2.44      6.35 o 
   7  11   2       89.12       90.87     14.90 o 
   8  11   2       19.07       18.56      9.04 o 
   9  11   2       48.87       56.67     13.68 o 
   0  12   2       41.24       38.11     11.72 o 
   1  12   2       18.83       12.95      8.06 o 
   2  12   2        0.34        0.98      7.08 o 
   3  12   2       16.75        2.69      7.08 o 
   4  12   2       16.15        3.66      7.33 o 
   5  12   2        0.96       -7.57      5.13 o 
   6  12   2        0.96        5.13      7.33 o 
   7  12   2        0.05        2.69      6.60 o 
   8  12   2       15.25       10.01      8.79 o 
   4  13   2        2.08       13.43      8.30 o 
   5  13   2        8.24        2.69      8.55 o 
  -6 -12   3        0.92        2.44      8.55 o 
  -5 -12   3        4.59        5.37      9.28 o 
  -4 -12   3        1.46       -4.64      8.06 o 
  -3 -12   3      107.71       70.35     15.39 o 
  -2 -12   3       43.88       43.97     14.41 o 
  -1 -12   3        1.28        5.37      9.28 o 
  -7 -11   3      116.58      134.59     18.32 o 
  -6 -11   3        6.55       19.79      9.77 o 
  -5 -11   3        9.58       21.74     10.26 o 
  -4 -11   3      113.73       92.09     14.90 o 
  -3 -11   3       22.84       28.82     10.75 o 
  -2 -11   3        4.71        8.55      8.30 o 
  -1 -11   3       13.42        4.64      8.30 o 
   0 -11   3        5.77       -2.69      8.06 o 
   1 -11   3        1.01        0.53      5.94 o 
  -8 -10   3      134.94      119.44     17.10 o 
  -7 -10   3        6.98       -0.49      8.30 o 
  -6 -10   3       71.89       75.72     13.43 o 
  -5 -10   3        2.23        5.37      7.33 o 
  -4 -10   3       56.43       72.30     12.95 o 
  -3 -10   3      106.22      154.86     17.34 o 
  -2 -10   3       35.07       21.74      9.28 o 
  -1 -10   3       24.60       19.54      9.28 o 
   0 -10   3       13.91        8.30      7.57 o 
   1 -10   3        8.50       17.34      6.88 o 
   2 -10   3        2.76        0.29      6.47 o 
   3 -10   3      120.69      140.00     12.95 o 
  -9  -9   3        7.33       10.50      9.53 o 
  -8  -9   3       34.16       29.31     10.50 o 
  -7  -9   3       23.08       18.32      8.79 o 
  -6  -9   3       39.35       60.09     11.72 o 
  -5  -9   3      139.55      134.59     15.14 o 
  -4  -9   3       71.92       74.74     12.46 o 
  -3  -9   3      175.49      164.39     16.37 o 
  -2  -9   3      228.62      257.94     19.54 o 
  -1  -9   3      129.32      128.73     14.41 o 
   0  -9   3       16.30       15.88      8.79 o 
   1  -9   3        4.89       13.15      6.72 o 
   2  -9   3       11.75        9.50      5.08 o 
   3  -9   3      224.52      226.53     23.82 o 
   4  -9   3        2.70        4.15      7.82 o 
 -10  -8   3        0.65       -2.93      8.30 o 
  -9  -8   3      262.96      279.93     24.43 o 
  -8  -8   3      135.72      136.54     16.61 o 
  -7  -8   3      275.35      245.97     21.01 o 
  -6  -8   3        1.04        0.98      5.13 o 
  -5  -8   3       53.57       65.22     10.75 o 
  -4  -8   3       59.22       61.55     10.50 o 
  -3  -8   3       72.95       78.65     11.24 o 
  -2  -8   3       78.28       78.16     10.99 o 
  -1  -8   3       25.71       22.47      7.82 o 
   0  -8   3       29.75       27.60      8.55 o 
   1  -8   3       65.43       58.73     15.51 o 
   2  -8   3      109.22      112.34     13.19 o 
   3  -8   3        1.59        1.42      4.40 o 
   4  -8   3        2.99        2.35      5.08 o 
   5  -8   3       66.49       98.44     15.88 o 
   6  -8   3       32.29       62.53     15.14 o 
 -10  -7   3        1.98        3.18      7.82 o 
  -9  -7   3       59.70       71.57     13.92 o 
  -8  -7   3      255.03      298.00     22.23 o 
  -7  -7   3        1.78        0.00      5.37 o 
  -6  -7   3      666.16      606.51     28.58 o 
  -5  -7   3      497.68      500.62     17.44 o 
  -4  -7   3      166.64      152.66     13.43 o 
  -3  -7   3      494.88      526.88     23.94 o 
  -2  -7   3       45.00       39.57      8.06 o 
  -1  -7   3       19.28       18.56      6.35 o 
   0  -7   3       14.29       17.34      6.35 o 
   1  -7   3       46.64       44.28      6.39 o 
   2  -7   3      421.64      449.39     16.75 o 
   3  -7   3      220.40      226.03     12.15 o 
   4  -7   3        1.10       -2.76      3.54 o 
   5  -7   3       35.51       33.22     10.26 o 
   6  -7   3      302.74      322.18     25.65 o 
   7  -7   3        6.99        5.13      8.55 o 
 -10  -6   3        2.05        5.13      7.57 o 
  -9  -6   3        1.22       -3.42      6.11 o 
  -8  -6   3      153.39      156.82     16.85 o 
  -7  -6   3       23.97       21.25      7.82 o 
  -6  -6   3     2659.05     2643.66     65.95 o 
  -5  -6   3      757.19      747.44     29.31 o 
  -4  -6   3      212.69      201.52     14.17 o 
  -3  -6   3     1639.54     1741.35     44.46 o 
  -2  -6   3      441.97      448.96     20.03 o 
  -1  -6   3      737.23      756.48     26.62 o 
   0  -6   3       50.00       46.65      7.33 o 
   1  -6   3       10.88       10.37      3.54 o 
   2  -6   3        8.44        4.58      2.70 o 
   3  -6   3     1114.56     1074.77     25.74 o 
   4  -6   3      303.37      298.24     13.47 o 
   5  -6   3       50.09       57.41     10.50 o 
   6  -6   3       77.49       71.81     13.19 o 
   7  -6   3      119.28      135.57     17.83 o 
 -10  -5   3       28.58       55.20     13.19 o 
  -9  -5   3       91.62       90.62     14.41 o 
  -8  -5   3       32.84       24.18      8.55 o 
  -7  -5   3     1170.23     1151.70     40.30 o 
  -6  -5   3       77.74       69.86     10.26 o 
  -5  -5   3      663.41      660.73     26.38 o 
  -4  -5   3       63.50       62.29      8.30 o 
  -3  -5   3      521.23      468.74     19.54 o 
  -2  -5   3      322.27      373.48     16.85 o 
  -1  -5   3     1345.51     1641.20     39.81 o 
   0  -5   3      738.72      719.84     24.43 o 
   1  -5   3      275.65      277.76     10.84 o 
   2  -5   3      668.11      640.19     17.25 o 
   3  -5   3        0.90        1.61      2.34 o 
   4  -5   3       73.94       79.64      7.13 o 
   5  -5   3       19.74       15.04      5.37 o 
   6  -5   3       11.96        6.60      6.60 o 
   7  -5   3       25.99       32.98     10.99 o 
   8  -5   3      108.96       95.51     16.12 o 
 -10  -4   3       27.15       11.97      8.30 o 
  -9  -4   3      119.33      133.37     16.37 o 
  -8  -4   3        4.58       11.48      7.08 o 
  -7  -4   3       54.64       62.78     10.50 o 
  -6  -4   3       65.33       88.91     10.99 o 
  -5  -4   3      570.02      551.87     14.50 o 
  -4  -4   3      783.45      791.80     17.32 o 
  -3  -4   3      198.41      195.65     11.97 o 
  -2  -4   3      334.78      332.69     14.41 o 
  -1  -4   3      737.15      809.49     23.45 o 
   0  -4   3     1429.29     1431.14     33.71 o 
   1  -4   3     4650.62     4679.41     59.83 o 
   2  -4   3     2462.14     2456.88     37.50 o 
   3  -4   3     2073.09     2014.38     33.58 o 
   4  -4   3       83.25       96.55     10.01 o 
   5  -4   3       13.04       13.08      3.99 o 
   6  -4   3       65.34       67.92     16.98 o 
   7  -4   3       63.01       71.57     12.70 o 
   8  -4   3      321.29      339.77     25.16 o 
   9  -4   3       20.17       14.66     11.72 o 
 -10  -3   3       19.31       19.30      8.79 o 
  -9  -3   3       71.16       74.99     13.19 o 
  -8  -3   3       28.03       30.29      8.30 o 
  -7  -3   3       62.71       50.07      9.53 o 
  -6  -3   3       77.85       81.48     11.36 o 
  -5  -3   3      278.88      252.90     17.46 o 
  -4  -3   3     2372.74     2367.07     35.35 o 
  -3  -3   3     1841.33     1841.01     41.04 o 
  -2  -3   3     1002.33     1075.49     27.11 o 
  -1  -3   3       76.82       81.58      6.35 o 
   0  -3   3      548.71      553.01     16.61 o 
   1  -3   3     4442.08     4544.88     94.90 o 
   2  -3   3        0.13       -0.96      2.08 o 
   3  -3   3      516.35      463.46     13.03 o 
   4  -3   3       54.55       38.60      4.75 o 
   5  -3   3        0.45       -0.36      2.17 o 
   6  -3   3      392.10      373.50     14.13 o 
   7  -3   3        8.92       17.59      7.57 o 
   8  -3   3        3.51        5.37      8.06 o 
   9  -3   3        3.52        9.53      9.04 o 
 -10  -2   3        0.90       -3.42      6.60 o 
  -9  -2   3        2.77       -4.89      5.13 o 
  -8  -2   3        3.43        0.98      4.89 o 
  -7  -2   3      246.69      266.74     18.32 o 
  -6  -2   3        1.96        8.19      3.42 o 
  -5  -2   3        6.89        3.39      3.30 o 
  -4  -2   3      669.31      610.46     14.78 o 
  -3  -2   3     4197.31     4135.04     52.24 o 
  -2  -2   3        3.05        3.42      2.20 o 
  -1  -2   3     2191.10     2301.20     41.28 o 
   0  -2   3     7828.19     7978.70    215.32 o 
   1  -2   3     2509.59     2605.18     42.38 o 
   2  -2   3     1327.96     1456.82     36.40 o 
   3  -2   3      295.76      286.30      9.38 o 
   4  -2   3     3067.16     3127.98     44.43 o 
   5  -2   3      415.21      403.28     12.95 o 
   6  -2   3      171.64      171.29      9.38 o 
   7  -2   3     1059.86     1080.77     72.67 o 
   8  -2   3        8.11        9.28      7.57 o 
   9  -2   3        0.32       15.14      9.28 o 
  10  -2   3      106.61      104.54     17.34 o 
 -10  -1   3        7.90        5.37      8.55 o 
  -9  -1   3        0.02        9.53      6.35 o 
  -8  -1   3       35.76       30.78      9.04 o 
  -7  -1   3      115.15      123.57      9.41 o 
  -6  -1   3       32.18       29.46      4.92 o 
  -5  -1   3      127.93      142.02      7.68 o 
  -4  -1   3        0.05        4.03      1.90 o 
  -3  -1   3     2236.39     2111.85     31.25 o 
  -2  -1   3     6264.87     6398.22     73.63 o 
  -1  -1   3        0.69        0.24      1.22 o 
   0  -1   3     7352.15     7141.28    149.98 o 
   1  -1   3      402.15      360.77      7.49 o 
   2  -1   3      939.13      970.61     16.37 o 
   3  -1   3      606.14      636.21     19.66 o 
   4  -1   3      492.96      461.60     12.08 o 
   5  -1   3      104.89       98.31      6.30 o 
   6  -1   3      661.26      663.15     17.53 o 
   7  -1   3      418.93      411.94     14.56 o 
   8  -1   3      175.27      175.63     16.85 o 
   9  -1   3      138.00      143.38     16.85 o 
  10  -1   3       26.87        8.55     10.01 o 
 -10   0   3       55.90       33.71     11.72 o 
  -9   0   3      190.17      220.33     20.52 o 
  -8   0   3      264.34      287.25     20.52 o 
  -7   0   3        7.21        5.61      3.69 o 
  -6   0   3       77.88       89.38     10.01 o 
  -5   0   3       10.05       11.11      3.27 o 
  -4   0   3      142.31      135.63      7.23 o 
  -3   0   3      144.30      126.67      9.53 o 
  -2   0   3     3303.80     3315.29     42.63 o 
  -1   0   3      637.55      656.19     11.89 o 
   0   0   3      414.33      458.24      9.53 o 
   1   0   3      501.58      457.02     13.43 o 
   2   0   3      886.14      884.37     13.44 o 
   3   0   3     2814.20     2742.29     35.15 o 
   4   0   3      510.14      499.09     12.13 o 
   5   0   3        0.02        0.03      3.05 o 
   6   0   3      136.84      147.70     12.21 o 
   7   0   3        0.77        0.49      2.59 o 
   8   0   3       37.34       35.92      9.04 o 
   9   0   3       25.01       28.09      9.28 o 
  10   0   3      107.86       79.87     14.41 o 
  11   0   3        0.86       -9.28      7.33 o 
  -9   1   3       85.98       94.53     15.39 o 
  -8   1   3      323.19      360.78     24.18 o 
  -7   1   3        0.94        5.86      4.89 o 
  -6   1   3      264.90      281.22     13.25 o 
  -5   1   3      462.07      451.85     15.50 o 
  -4   1   3       85.12       77.92      7.82 o 
  -3   1   3      258.90      269.99      9.70 o 
  -2   1   3     2026.14     1873.42     28.30 o 
  -1   1   3      438.93      402.62      9.42 o 
   0   1   3       50.63       54.42      3.91 o 
   1   1   3       17.87       17.60      1.31 o 
   2   1   3      249.78      235.44      5.83 o 
   3   1   3     1391.21     1411.37     21.14 o 
   4   1   3     2107.79     2020.71     29.61 o 
   5   1   3     1077.64     1087.96     20.67 o 
   6   1   3       45.42       37.44      4.48 o 
   7   1   3       73.04       83.23      6.65 o 
   8   1   3       52.18       60.04      6.88 o 
   9   1   3        1.57       -0.73      5.86 o 
  10   1   3        7.07        4.64      8.55 o 
  11   1   3        0.13        7.57      9.77 o 
  -9   2   3        4.41       -0.24      7.82 o 
  -8   2   3      138.33      116.76     15.88 o 
  -7   2   3       18.61        9.77      5.37 o 
  -6   2   3      278.03      248.42     17.59 o 
  -5   2   3      210.57      191.21     10.57 o 
  -4   2   3      519.47      477.37     15.37 o 
  -3   2   3     5208.65     5111.90     67.12 o 
  -2   2   3        6.31        5.14      1.92 o 
  -1   2   3     1518.61     1542.49     24.48 o 
   0   2   3     1940.59     1948.00     35.91 o 
   1   2   3      144.28      157.04      4.13 o 
   2   2   3      732.95      721.12     12.56 o 
   3   2   3      534.82      543.11     11.56 o 
   4   2   3     2286.53     2326.34     33.17 o 
   5   2   3     1409.20     1457.03     41.40 o 
   6   2   3      570.00      535.76     20.15 o 
   7   2   3      519.67      526.93     16.85 o 
   8   2   3        0.03        4.96      3.40 o 
   9   2   3       40.15       35.62     12.70 o 
  10   2   3      103.33       90.38     14.41 o 
  11   2   3        7.15       19.05     10.75 o 
  -9   3   3       39.02       32.73     12.95 o 
  -8   3   3        7.16       12.21      8.06 o 
  -7   3   3        1.65        5.37      5.13 o 
  -6   3   3      162.43      150.95     15.39 o 
  -5   3   3       16.94       14.90      5.86 o 
  -4   3   3       66.27       73.19      7.23 o 
  -3   3   3     1200.68     1142.79     25.25 o 
  -2   3   3      747.41      684.46     17.71 o 
  -1   3   3       19.61       20.50      3.16 o 
   0   3   3        0.01        0.19      1.18 o 
   1   3   3       61.92       49.10      2.91 o 
   2   3   3      251.63      242.79      5.86 o 
   3   3   3       57.14       50.72      5.37 o 
   4   3   3      471.75      509.15     12.83 o 
   5   3   3      676.96      694.61     27.97 o 
   6   3   3       23.77       22.47      5.86 o 
   7   3   3      944.06      889.67     21.56 o 
   8   3   3        5.28        4.54      3.27 o 
   9   3   3       41.89       36.09      6.46 o 
  10   3   3       72.48       68.15     12.95 o 
  11   3   3       26.55       13.92      9.04 o 
  -8   4   3        9.18       11.24     10.26 o 
  -7   4   3       65.40       48.36     11.72 o 
  -6   4   3       99.53      126.77     15.14 o 
  -5   4   3      161.93      155.11     14.90 o 
  -4   4   3      138.30      147.05     13.68 o 
  -3   4   3      448.79      420.07     15.12 o 
  -2   4   3     5158.98     4892.73     66.87 o 
  -1   4   3      729.84      739.23     23.33 o 
   0   4   3      317.53      296.05     15.39 o 
   1   4   3        0.09        2.23      1.26 o 
   2   4   3     1782.02     1839.81     26.20 o 
   3   4   3     3246.03     3241.93     34.45 o 
   4   4   3      464.48      494.17     13.35 o 
   5   4   3      184.61      200.30      8.66 o 
   6   4   3       49.89       51.32     10.14 o 
   7   4   3        2.56        2.42      2.81 o 
   8   4   3       32.79       34.97      5.78 o 
   9   4   3      363.24      339.49     24.55 o 
  10   4   3        8.62        2.48      7.94 o 
  11   4   3        0.16       15.88      9.77 o 
  -8   5   3       14.44       15.88     10.99 o 
  -7   5   3        0.15        2.20      5.62 o 
  -6   5   3        6.15        5.13      5.86 o 
  -5   5   3       44.93       43.72      9.53 o 
  -4   5   3       40.08       37.62      9.28 o 
  -3   5   3       20.56       31.75      7.57 o 
  -2   5   3      254.07      234.98     14.90 o 
  -1   5   3       25.81       24.07      4.89 o 
   0   5   3      408.17      413.21     24.43 o 
   1   5   3      245.58      246.13      9.40 o 
   2   5   3      149.32      140.69      5.63 o 
   3   5   3       74.92       72.14      7.57 o 
   4   5   3      286.41      270.84     10.22 o 
   5   5   3        0.93       -1.14      3.42 o 
   6   5   3      254.94      267.40     11.34 o 
   7   5   3       27.85       20.08      4.45 o 
   8   5   3        0.47        3.85      3.54 o 
   9   5   3        0.06       -2.78      3.61 o 
  10   5   3        2.82       10.03      5.52 o 
  11   5   3        0.03        6.11      7.33 o 
  -7   6   3        0.37       -2.93      8.79 o 
  -6   6   3        9.66       16.61      7.82 o 
  -5   6   3       34.23       44.94     10.50 o 
  -4   6   3        6.84        4.15      4.40 o 
  -3   6   3      629.23      618.47     27.85 o 
  -2   6   3      782.29      691.26     27.85 o 
  -1   6   3      491.52      439.43     21.25 o 
   0   6   3       11.30        9.53      4.15 o 
   1   6   3      374.89      397.42     18.32 o 
   2   6   3      339.77      338.50     11.98 o 
   3   6   3        0.49       -1.83      1.22 o 
   4   6   3      111.36      104.85      7.20 o 
   5   6   3     1744.10     1732.62     32.29 o 
   6   6   3      350.31      348.44     13.44 o 
   7   6   3      363.85      369.69     14.76 o 
   8   6   3      112.07      104.34      9.11 o 
   9   6   3        9.53       10.05      4.75 o 
  10   6   3       35.99       43.69      9.04 o 
  11   6   3       46.20       23.71      6.81 o 
  -6   7   3       24.47       18.32      9.53 o 
  -5   7   3       14.18       28.33      9.77 o 
  -4   7   3       31.26       20.03      7.08 o 
  -3   7   3      210.15      191.75     16.85 o 
  -2   7   3      603.49      576.22     26.87 o 
  -1   7   3      455.92      414.03     21.98 o 
   0   7   3       19.30       10.50      4.64 o 
   1   7   3      653.28      680.76     26.87 o 
   2   7   3       37.69       43.72      7.57 o 
   3   7   3        0.99        3.18      3.42 o 
   4   7   3      590.77      601.80     17.97 o 
   5   7   3        4.58        2.35      2.81 o 
   6   7   3      256.93      234.81     11.79 o 
   7   7   3     1059.44      987.28     26.04 o 
   8   7   3      217.03      188.03     12.13 o 
   9   7   3        7.58        2.08      4.40 o 
  10   7   3       72.17       52.07      8.38 o 
  11   7   3        4.60        6.23      5.70 o 
  -5   8   3       38.24       31.02     10.99 o 
  -4   8   3        1.07        1.22      5.62 o 
  -3   8   3       44.56       55.69     11.48 o 
  -2   8   3      290.12      265.51     19.30 o 
  -1   8   3      294.71      283.35     19.79 o 
   0   8   3      193.89      213.24     17.10 o 
   1   8   3       23.54       27.11      7.33 o 
   2   8   3      420.67      394.48     21.01 o 
   3   8   3      106.03      121.15     12.46 o 
   4   8   3       21.48       19.54      6.60 o 
   5   8   3       43.66       59.90      7.09 o 
   6   8   3      488.76      500.26     18.52 o 
   7   8   3      337.02      327.30     15.37 o 
   8   8   3      197.52      166.44     15.14 o 
   9   8   3       92.19       93.29     10.38 o 
  10   8   3      223.93      186.62     13.62 o 
  11   8   3        5.33        5.01      5.74 o 
  -4   9   3       21.17       15.14      7.82 o 
  -3   9   3      129.06      163.17     18.08 o 
  -2   9   3       53.06       32.24      9.04 o 
  -1   9   3      183.80      193.94     18.32 o 
   0   9   3      277.91      319.01     21.74 o 
   1   9   3      277.31      349.54     22.23 o 
   2   9   3       82.98       79.63     11.72 o 
   3   9   3        0.30        1.71      4.15 o 
   4   9   3       38.28       60.58     10.50 o 
   5   9   3       28.43       22.96      7.82 o 
   6   9   3      648.82      678.07     30.53 o 
   7   9   3       50.45       54.71     10.14 o 
   8   9   3      416.86      455.16     19.46 o 
   9   9   3       19.76       32.55      7.44 o 
  10   9   3       47.31       45.95      8.73 o 
  -3  10   3        5.04       -3.18      5.62 o 
  -2  10   3       30.19       31.51     10.01 o 
  -1  10   3        0.77       -3.42      5.37 o 
   0  10   3       77.69       81.10     13.43 o 
   1  10   3        0.12        1.22      4.89 o 
   2  10   3       23.03       37.13      9.53 o 
   3  10   3      329.85      336.84     22.23 o 
   4  10   3      137.76      157.55     16.12 o 
   5  10   3      123.64      134.59     15.14 o 
   6  10   3      409.37      396.68     24.91 o 
   7  10   3      278.38      305.82     21.98 o 
   8  10   3       54.86       54.23     12.21 o 
   9  10   3       12.75       23.94      9.28 o 
  10  10   3       78.73       80.12     15.14 o 
  -2  11   3       49.85       42.01     12.46 o 
  -1  11   3      256.79      278.95     24.67 o 
   0  11   3       42.25       58.87     13.19 o 
   1  11   3        3.86       -7.33      4.89 o 
   2  11   3       15.42       16.12      8.79 o 
   3  11   3       14.09       25.89      8.55 o 
   4  11   3      110.49      127.51     16.37 o 
   5  11   3      204.09      202.49     19.30 o 
   6  11   3        0.21       -0.98      5.86 o 
   7  11   3      200.00      201.27     20.03 o 
   8  11   3       34.56       27.60      9.77 o 
   9  11   3       18.52       15.39      9.53 o 
   0  12   3        0.02        3.66      7.08 o 
   1  12   3        2.85        5.86      8.30 o 
   2  12   3       76.82       70.35     14.41 o 
   3  12   3      239.61      271.86     23.94 o 
   4  12   3       14.57       23.94      8.55 o 
   5  12   3       49.44       37.37     10.99 o 
   6  12   3        2.25        0.98      7.08 o 
   7  12   3       45.18       39.08     11.48 o 
   8  12   3      105.23      109.92     17.59 o 
   4  13   3       11.74        0.98      8.06 o 
   5  13   3      117.13      127.75     18.56 o 
  -4 -12   4        4.66        4.15      8.55 o 
  -3 -12   4        0.00       -9.53      7.82 o 
  -2 -12   4        9.91        4.40      9.28 o 
  -7 -11   4        9.92       15.39      9.53 o 
  -6 -11   4        1.98       21.50      9.28 o 
  -5 -11   4       61.81       91.60     16.12 o 
  -4 -11   4      117.05      108.21     16.37 o 
  -3 -11   4       18.44       11.97      8.30 o 
  -2 -11   4      144.37      144.60     17.83 o 
  -1 -11   4       52.67       71.57     14.66 o 
   0 -11   4        8.40        4.37      5.86 o 
   1 -11   4        0.12       -0.26      6.30 o 
  -8 -10   4        0.07       -7.33      7.08 o 
  -7 -10   4       26.43       22.23     10.26 o 
  -6 -10   4       42.62       45.68     11.72 o 
  -5 -10   4        0.10       12.21      7.57 o 
  -4 -10   4       54.75       40.06     10.75 o 
  -3 -10   4        2.00        4.64      7.08 o 
  -2 -10   4        0.30       -2.20      6.60 o 
  -1 -10   4      241.22      283.35     22.96 o 
   0 -10   4      137.88      164.12     13.73 o 
   1 -10   4      104.15       88.79     11.48 o 
   2 -10   4        0.98        3.22      5.77 o 
   3 -10   4       10.36       21.57      7.77 o 
  -9  -9   4       20.42       14.90      8.79 o 
  -8  -9   4       16.41       26.14     10.75 o 
  -7  -9   4       57.37       53.98     11.72 o 
  -6  -9   4       42.52       56.18     11.72 o 
  -5  -9   4        3.29        2.69      5.62 o 
  -4  -9   4        7.07       16.37      7.82 o 
  -3  -9   4       38.72       24.91      8.79 o 
  -2  -9   4      143.86      132.63     15.39 o 
  -1  -9   4       46.58       53.74     10.99 o 
   0  -9   4      518.59      595.02     30.53 o 
   1  -9   4       31.69       18.04      6.15 o 
   2  -9   4        0.08       -2.75      4.28 o 
   3  -9   4      174.58      206.92     14.50 o 
   4  -9   4       57.69       65.24     11.48 o 
  -9  -8   4       18.22        4.15      8.30 o 
  -8  -8   4      124.81      116.27     16.37 o 
  -7  -8   4      102.14      122.13     15.88 o 
  -6  -8   4      253.85      253.55     19.05 o 
  -5  -8   4      184.26      160.97     15.39 o 
  -4  -8   4        2.22       11.48      6.11 o 
  -3  -8   4      147.21      171.96     15.88 o 
  -2  -8   4      104.93       87.93     11.72 o 
  -1  -8   4      120.34      128.73     13.92 o 
   0  -8   4        1.10       -2.69      4.64 o 
   1  -8   4      750.99      710.67     22.85 o 
   2  -8   4       21.13       20.38      5.61 o 
   3  -8   4       24.26       21.03      6.29 o 
   4  -8   4       31.84       24.92      6.90 o 
   5  -8   4       16.08       19.54     10.26 o 
 -10  -7   4        0.84        6.35      8.30 o 
  -9  -7   4        0.62        4.64      7.08 o 
  -8  -7   4        2.13       -0.24      6.60 o 
  -7  -7   4       95.97       92.33     13.68 o 
  -6  -7   4      374.74      352.47     21.98 o 
  -5  -7   4      362.15      352.80     14.84 o 
  -4  -7   4        0.43        0.73      4.64 o 
  -3  -7   4       57.58       47.39      8.79 o 
  -2  -7   4       95.30       92.82     10.99 o 
  -1  -7   4      521.10      593.31     25.89 o 
   0  -7   4      666.32      673.43     27.60 o 
   1  -7   4      841.96      870.80     27.97 o 
   2  -7   4      157.23      160.66     10.79 o 
   3  -7   4       46.14       51.51      7.42 o 
   4  -7   4        1.62       -2.12      4.03 o 
   5  -7   4       27.35       16.63      6.13 o 
   6  -7   4       27.66       23.20     11.24 o 
 -10  -6   4        3.44       -7.08      7.57 o 
  -9  -6   4        4.22        3.91      6.84 o 
  -8  -6   4        2.63        2.93      6.11 o 
  -7  -6   4        3.54        0.00      5.37 o 
  -6  -6   4      569.11      542.75     26.87 o 
  -5  -6   4      527.08      537.62     25.16 o 
  -4  -6   4        2.71        0.00      3.66 o 
  -3  -6   4        0.61       -3.66      2.44 o 
  -2  -6   4       75.12       66.93      8.55 o 
  -1  -6   4       98.57      101.61     10.01 o 
   0  -6   4     2953.87     2953.14     63.51 o 
   1  -6   4        3.84        9.75      3.51 o 
   2  -6   4      186.08      179.73     10.10 o 
   3  -6   4        7.50        7.33      3.80 o 
   4  -6   4       32.76       24.63      5.86 o 
   5  -6   4        3.91        7.94      4.57 o 
   6  -6   4        0.39       -2.44      7.57 o 
   7  -6   4       39.93       46.90     12.46 o 
 -10  -5   4        0.93       -4.15      7.08 o 
  -9  -5   4       24.55       27.85     10.01 o 
  -8  -5   4       23.47       57.65     11.48 o 
  -7  -5   4      937.32      912.32     36.15 o 
  -6  -5   4        3.20        6.60      5.13 o 
  -5  -5   4      405.83      364.52     12.50 o 
  -4  -5   4       26.74       29.31      6.35 o 
  -3  -5   4      344.37      311.68     16.12 o 
  -2  -5   4      153.12      175.87     11.72 o 
  -1  -5   4      306.80      329.76     15.88 o 
   0  -5   4     3655.03     3622.42     69.86 o 
   1  -5   4      773.69      799.14     19.58 o 
   2  -5   4        0.23        0.07      3.54 o 
   3  -5   4       18.33       18.04      3.96 o 
   4  -5   4        2.03        1.82      3.79 o 
   5  -5   4       40.54       46.83      6.48 o 
   6  -5   4        6.70        8.41      4.75 o 
   7  -5   4        0.14       -5.62      6.84 o 
   8  -5   4       36.26       26.87     10.26 o 
 -10  -4   4        7.98       11.48      9.04 o 
  -9  -4   4      151.69      192.48     19.54 o 
  -8  -4   4       21.47       24.18      8.30 o 
  -7  -4   4      151.69      156.82     15.39 o 
  -6  -4   4      976.00      904.51     32.98 o 
  -5  -4   4       51.66       55.33      5.28 o 
  -4  -4   4      216.64      229.59     12.34 o 
  -3  -4   4      287.80      269.42     14.41 o 
  -2  -4   4     1218.46     1161.02     21.33 o 
  -1  -4   4      120.04       93.55      8.06 o 
   0  -4   4     1765.65     1850.54     40.30 o 
   1  -4   4     2540.06     2555.99     43.23 o 
   2  -4   4      737.32      723.12     17.38 o 
   3  -4   4      235.64      248.50     10.32 o 
   4  -4   4      421.81      417.27     14.24 o 
   5  -4   4       12.91       13.58      4.20 o 
   6  -4   4        1.55        3.21      3.07 o 
   7  -4   4        1.17        1.71      5.86 o 
   8  -4   4       19.80       37.62     10.99 o 
   9  -4   4       10.56        7.33     10.75 o 
 -10  -3   4        0.15       10.01      7.82 o 
  -9  -3   4        1.27       10.26      6.84 o 
  -8  -3   4        0.17        4.89      5.62 o 
  -7  -3   4      298.63      322.43     20.76 o 
  -6  -3   4      365.88      357.56     13.11 o 
  -5  -3   4     2109.62     2077.25     34.92 o 
  -4  -3   4      420.46      392.06     14.29 o 
  -3  -3   4       51.74       43.97      6.11 o 
  -2  -3   4       66.23       81.10      7.08 o 
  -1  -3   4      831.21      847.10     21.98 o 
   0  -3   4      405.14      387.79     10.47 o 
   1  -3   4       52.11       65.12      5.74 o 
   2  -3   4     1862.95     1807.61     28.73 o 
   3  -3   4      424.98      480.47     13.46 o 
   4  -3   4      148.88      155.91     13.07 o 
   5  -3   4        6.21        7.08      2.94 o 
   6  -3   4      145.32      144.68      9.40 o 
   7  -3   4       35.93       32.60      5.77 o 
   8  -3   4      155.11      184.17     18.81 o 
   9  -3   4      344.49      436.74     28.82 o 
 -10  -2   4       31.97       39.57     11.72 o 
  -9  -2   4       57.10       35.17     10.75 o 
  -8  -2   4       22.40       27.11      9.04 o 
  -7  -2   4      149.00      139.96     14.41 o 
  -6  -2   4      130.83      129.86      8.80 o 
  -5  -2   4      772.45      717.66     18.44 o 
  -4  -2   4      548.88      558.31     14.68 o 
  -3  -2   4     1282.73     1308.73     23.14 o 
  -2  -2   4      334.80      394.24     14.41 o 
  -1  -2   4       88.97       92.09      6.11 o 
   0  -2   4       83.93       65.35      3.81 o 
   1  -2   4      755.04      750.83     14.03 o 
   2  -2   4     1079.74     1212.18     20.47 o 
   3  -2   4      916.89     1050.10     20.03 o 
   4  -2   4      243.11      254.92      9.80 o 
   5  -2   4      482.27      512.22     14.93 o 
   6  -2   4       58.77       59.72      6.13 o 
   7  -2   4      206.24      237.31     12.21 o 
   8  -2   4       90.72      115.29     14.66 o 
   9  -2   4        3.96       10.99      9.28 o 
  10  -2   4       50.30      127.02     18.81 o 
 -10  -1   4       10.80       13.19      9.04 o 
  -9  -1   4       15.02       13.68      9.04 o 
  -8  -1   4       94.64      111.87     14.41 o 
  -7  -1   4        3.41        5.11      3.64 o 
  -6  -1   4      586.45      544.45     17.33 o 
  -5  -1   4      288.06      296.82     18.32 o 
  -4  -1   4       85.07       77.44      5.86 o 
  -3  -1   4      115.30      110.75      5.78 o 
  -2  -1   4      368.02      375.62     10.05 o 
  -1  -1   4     1363.43     1486.63     21.23 o 
   0  -1   4      102.47       87.77      3.43 o 
   1  -1   4     2213.80     2103.10     34.20 o 
   2  -1   4     1492.84     1511.12     21.89 o 
   3  -1   4      780.19      777.76     15.26 o 
   4  -1   4      919.99      991.92     19.06 o 
   5  -1   4       23.39       24.56      3.79 o 
   6  -1   4        0.01        3.28      2.34 o 
   7  -1   4      786.67      810.81     21.50 o 
   8  -1   4      165.00      167.41     13.68 o 
   9  -1   4       32.87       30.53     10.01 o 
  10  -1   4      312.38      311.44     24.91 o 
 -10   0   4        3.87       -4.64      6.35 o 
  -9   0   4       83.52      106.74     16.37 o 
  -8   0   4       72.16       66.38      8.83 o 
  -7   0   4      254.32      268.80     13.73 o 
  -6   0   4     1965.27     1980.86     85.49 o 
  -5   0   4      353.83      349.66     22.84 o 
  -4   0   4       65.84       75.98      6.21 o 
  -3   0   4       26.44       24.97      3.46 o 
  -2   0   4     1823.08     1802.71     27.53 o 
  -1   0   4      254.44      262.31      7.45 o 
   0   0   4       37.27       41.07      3.05 o 
   1   0   4     1393.49     1371.78     30.04 o 
   2   0   4      846.99      808.88     12.43 o 
   3   0   4      490.72      458.92     10.20 o 
   4   0   4     3972.50     3976.94     50.35 o 
   5   0   4      655.88      631.11     15.40 o 
   6   0   4      167.43      190.89     16.24 o 
   7   0   4     1081.00     1076.34     32.24 o 
   8   0   4      227.54      225.16     14.66 o 
   9   0   4       88.86       73.52     12.21 o 
  10   0   4       11.12       10.26      8.55 o 
  11   0   4       66.64       85.98     16.37 o 
  -9   1   4       53.17       80.12     14.41 o 
  -8   1   4      181.25      160.73     17.59 o 
  -7   1   4       11.91       17.13      5.27 o 
  -6   1   4      274.73      248.16     12.95 o 
  -5   1   4     1053.08     1033.98     24.90 o 
  -4   1   4        0.03       -0.91      1.66 o 
  -3   1   4        0.38        0.39      1.63 o 
  -2   1   4     1691.24     1752.49     27.99 o 
  -1   1   4        6.21        9.13      1.94 o 
   0   1   4       85.89       86.33      3.00 o 
   1   1   4      434.06      440.03      7.43 o 
   2   1   4      923.25      975.29     14.23 o 
   3   1   4       19.42       27.77      5.86 o 
   4   1   4      118.22      154.06      9.89 o 
   5   1   4      106.17      130.14      6.63 o 
   6   1   4      728.38      650.87     16.69 o 
   7   1   4       42.67       33.07      7.08 o 
   8   1   4        1.13        4.26      3.27 o 
   9   1   4     1922.81     1910.14     65.58 o 
  10   1   4       52.64       75.23     13.68 o 
  11   1   4        5.33        6.11      9.28 o 
  -9   2   4        6.21       11.48      8.79 o 
  -8   2   4      162.40      151.44     17.83 o 
  -7   2   4       67.74       61.31     11.72 o 
  -6   2   4       52.38       57.28      7.45 o 
  -5   2   4      174.68      139.98      9.75 o 
  -4   2   4      777.98      711.57     19.51 o 
  -3   2   4      533.06      573.73     15.89 o 
  -2   2   4      347.71      385.85     11.85 o 
  -1   2   4      886.07      886.23     17.24 o 
   0   2   4     1041.93     1182.66     15.14 o 
   1   2   4     2718.22     2733.59     28.34 o 
   2   2   4       46.69       62.39      2.72 o 
   3   2   4        0.53        2.16      1.47 o 
   4   2   4        3.79        0.57      1.47 o 
   5   2   4       38.63       26.23      3.51 o 
   6   2   4      108.14      125.80      7.44 o 
   7   2   4      666.29      652.29     18.07 o 
   8   2   4        6.03        3.68      3.40 o 
   9   2   4       85.79       72.23      8.12 o 
  10   2   4      448.87      475.09     27.36 o 
  11   2   4        0.21       -1.71      8.79 o 
  -8   3   4        1.92       -1.71      5.37 o 
  -7   3   4       22.87       18.08      7.82 o 
  -6   3   4       33.83       43.97      9.77 o 
  -5   3   4      148.76      139.52     10.40 o 
  -4   3   4      708.83      629.16     43.97 o 
  -3   3   4      179.02      191.59      9.73 o 
  -2   3   4     1889.91     1930.78     32.97 o 
  -1   3   4      151.98      129.30     10.14 o 
   0   3   4     2824.85     2893.25     31.58 o 
   1   3   4      497.78      475.18      9.07 o 
   2   3   4     1734.67     1833.24     21.74 o 
   3   3   4      236.87      264.76      6.24 o 
   4   3   4     1368.77     1351.79     56.55 o 
   5   3   4      411.61      359.62     28.95 o 
   6   3   4      184.45      164.42      8.27 o 
   7   3   4      256.75      237.47     10.71 o 
   8   3   4       75.83       76.32      7.48 o 
   9   3   4       26.68       26.87      8.18 o 
  10   3   4      427.71      422.47     18.20 o 
  11   3   4      205.77      227.65     21.25 o 
  -8   4   4        1.84       11.48      7.08 o 
  -7   4   4       17.37        8.06      7.57 o 
  -6   4   4      174.65      172.94     17.10 o 
  -5   4   4      476.97      460.44     24.43 o 
  -4   4   4       14.07       19.37      6.72 o 
  -3   4   4      196.41      233.33     11.91 o 
  -2   4   4     1657.18     1647.90     31.57 o 
  -1   4   4     4894.47     4842.42     71.08 o 
   0   4   4     2089.69     2138.32     26.43 o 
   1   4   4     1655.23     1698.60     25.16 o 
   2   4   4     2016.36     2144.27     29.91 o 
   3   4   4     2308.08     2269.97     26.68 o 
   4   4   4      499.07      456.03      9.21 o 
   5   4   4      172.33      207.87     11.72 o 
   6   4   4      321.42      324.56     11.85 o 
   7   4   4      201.04      208.05     13.56 o 
   8   4   4        2.28       10.92      4.34 o 
   9   4   4       39.07       55.55      7.34 o 
  10   4   4       19.57       20.32      7.33 o 
  11   4   4       97.44      117.98     16.37 o 
  -7   5   4        1.13       -7.69      5.13 o 
  -6   5   4       82.11       76.45     13.43 o 
  -5   5   4      536.41      614.81     30.29 o 
  -4   5   4      234.32      225.70     17.59 o 
  -3   5   4       79.97       74.62     11.48 o 
  -2   5   4       27.56       36.74      5.75 o 
  -1   5   4      635.51      692.67     19.13 o 
   0   5   4     2419.77     2359.82     58.75 o 
   1   5   4      345.91      363.48     10.02 o 
   2   5   4       36.73       42.64      3.55 o 
   3   5   4     1534.54     1633.34     22.33 o 
   4   5   4     1780.61     1714.88     22.45 o 
   5   5   4      811.33      820.84     19.72 o 
   6   5   4      279.46      267.81     11.44 o 
   7   5   4      469.14      441.62     15.54 o 
   8   5   4       14.21        5.53      3.75 o 
   9   5   4      547.99      557.92     19.88 o 
  10   5   4      183.35      204.94     13.52 o 
  11   5   4        3.15       -6.57      4.38 o 
  -7   6   4        6.39       11.97      8.30 o 
  -6   6   4        7.32        4.15      5.86 o 
  -5   6   4       35.85       29.56      8.79 o 
  -4   6   4      203.27      214.22     18.81 o 
  -3   6   4       10.98       15.39      6.35 o 
  -2   6   4      237.74      237.67     16.37 o 
  -1   6   4       54.94       48.10      6.28 o 
   0   6   4        2.36       -1.39      2.07 o 
   1   6   4       15.75       15.68      3.61 o 
   2   6   4      646.73      651.75     17.66 o 
   3   6   4       24.10       23.39      3.14 o 
   4   6   4      499.14      531.18     21.13 o 
   5   6   4     2254.43     2172.57     50.07 o 
   6   6   4        5.48       -0.29      2.39 o 
   7   6   4     1064.90     1011.45     40.30 o 
   8   6   4       74.52       64.69     20.52 o 
   9   6   4       33.65       11.55      5.10 o 
  10   6   4      288.14      347.45     16.76 o 
  11   6   4      119.79      119.87     11.51 o 
  -6   7   4        0.10       -3.91      6.11 o 
  -5   7   4        9.40        8.30      7.33 o 
  -4   7   4        0.02       16.61      7.33 o 
  -3   7   4       63.15       45.19     10.26 o 
  -2   7   4      134.93      111.63     12.95 o 
  -1   7   4       13.80       17.83      6.60 o 
   0   7   4      102.36      117.73     12.21 o 
   1   7   4      182.00      154.13     12.95 o 
   2   7   4        0.45        5.37      2.93 o 
   3   7   4     1297.10     1304.96     27.85 o 
   4   7   4     1682.87     1721.33     33.08 o 
   5   7   4       25.36       31.80      7.33 o 
   6   7   4      392.29      366.20     14.50 o 
   7   7   4      487.44      512.87     20.76 o 
   8   7   4        4.07        3.28      3.81 o 
   9   7   4       32.93       33.35     11.24 o 
  10   7   4       85.82       92.07     10.19 o 
  11   7   4      258.08      246.43     15.75 o 
  -5   8   4       28.51       30.29     10.99 o 
  -4   8   4       16.02       10.50      7.08 o 
  -3   8   4        0.91        2.44      5.62 o 
  -2   8   4        4.19        9.04      5.37 o 
  -1   8   4       52.91       71.32     11.24 o 
   0   8   4      178.96      179.29     15.63 o 
   1   8   4      183.18      184.91     15.39 o 
   2   8   4        3.17        1.71      3.66 o 
   3   8   4      237.30      231.32     16.12 o 
   4   8   4     1330.30     1346.86     30.00 o 
   5   8   4      688.17      686.13     21.00 o 
   6   8   4      123.25      130.53     10.17 o 
   7   8   4      244.34      219.63     12.94 o 
   8   8   4      111.22       93.97      7.51 o 
   9   8   4        4.33        3.81      4.14 o 
  10   8   4       26.41       20.83      9.04 o 
  11   8   4       26.79       21.00      7.45 o 
  -4   9   4       62.58       48.12     12.46 o 
  -3   9   4       63.09       59.84     12.70 o 
  -2   9   4       58.20       40.06     10.75 o 
  -1   9   4        3.57       11.24      6.84 o 
   0   9   4       53.38       53.25     10.50 o 
   1   9   4      394.53      398.88     23.45 o 
   2   9   4       11.22        3.42      5.62 o 
   3   9   4       70.80       83.54     11.97 o 
   4   9   4       70.28       72.30     10.99 o 
   5   9   4      553.30      571.24     20.15 o 
   6   9   4       14.52       11.44      4.90 o 
   7   9   4        1.97       -1.42      3.79 o 
   8   9   4       19.45       14.47     10.63 o 
   9   9   4        3.64       -6.09      4.15 o 
  10   9   4       83.63      101.55     21.37 o 
  -3  10   4       57.64       74.26     15.14 o 
  -2  10   4       53.39       55.45     12.46 o 
  -1  10   4       79.13       68.15     13.43 o 
   0  10   4       20.87       27.85      9.77 o 
   1  10   4       76.24       79.63     12.95 o 
   2  10   4      262.39      302.40     21.98 o 
   3  10   4      217.33      189.55     17.10 o 
   4  10   4      285.13      314.86     21.74 o 
   5  10   4      114.58      112.61     14.41 o 
   6  10   4       26.93       21.74      8.55 o 
   7  10   4        1.23       -0.73      5.37 o 
   8  10   4       96.08       84.07     12.21 o 
   9  10   4        0.00        8.67      5.87 o 
  10  10   4       55.74       76.69     21.50 o 
  -1  11   4       36.67       45.68     12.21 o 
   0  11   4        0.30        6.11      7.08 o 
   1  11   4      104.75      131.66     16.85 o 
   2  11   4       41.10       43.23     10.99 o 
   3  11   4        7.83        9.77      6.84 o 
   4  11   4      431.61      460.92     27.36 o 
   5  11   4       34.96       40.30     10.75 o 
   6  11   4        0.69        6.11      5.86 o 
   7  11   4       10.19        7.08      7.33 o 
   8  11   4       46.32       67.42     13.68 o 
   9  11   4       22.53       20.52      9.77 o 
   1  12   4      149.82      172.45     20.03 o 
   2  12   4       51.30       81.10     15.39 o 
   3  12   4        3.66        5.62      6.60 o 
   4  12   4        5.92       18.08      8.30 o 
   5  12   4      353.66      418.18     28.09 o 
   6  12   4        9.22       21.50      9.28 o 
   7  12   4      155.00      168.05     19.54 o 
   8  12   4        1.22        1.47      7.82 o 
  -6 -11   5       20.21       39.33     12.46 o 
  -5 -11   5        0.72       -0.24      7.82 o 
  -4 -11   5        0.12       -4.89      7.33 o 
  -3 -11   5       35.74       45.19     12.46 o 
  -2 -11   5       20.21       38.84     12.21 o 
  -1 -11   5       34.87       30.02      8.24 o 
   0 -11   5        2.75        3.81      6.19 o 
   1 -11   5       13.04       26.35      7.92 o 
  -7 -10   5        0.45       -1.71      6.84 o 
  -6 -10   5      104.86      138.01     17.59 o 
  -5 -10   5       12.07        8.55      8.06 o 
  -4 -10   5       39.83       31.27     10.75 o 
  -3 -10   5       15.03       14.41      9.28 o 
  -2 -10   5      245.39      237.67     21.25 o 
  -1 -10   5       79.86      112.36     15.88 o 
   0 -10   5        1.57        0.85      5.44 o 
   1 -10   5      129.06      123.34     12.78 o 
   2 -10   5      239.82      223.76     25.65 o 
   3 -10   5        5.35        3.54      6.56 o 
  -8  -9   5       29.75       40.06     12.46 o 
  -7  -9   5       20.80       17.34      8.79 o 
  -6  -9   5        0.86        3.18      6.84 o 
  -5  -9   5      110.40      146.07     16.85 o 
  -4  -9   5        2.30        7.57      6.35 o 
  -3  -9   5      108.05      112.61     14.41 o 
  -2  -9   5        1.27       -7.57      5.13 o 
  -1  -9   5       27.74       25.16      9.04 o 
   0  -9   5       66.40       67.93      9.36 o 
   1  -9   5      341.03      369.51     31.39 o 
   2  -9   5       96.94      125.42     11.71 o 
   3  -9   5      172.76      178.89     14.01 o 
   4  -9   5      219.06      223.83     16.24 o 
  -9  -8   5        7.14       15.39      9.77 o 
  -8  -8   5        0.21        2.93      7.57 o 
  -7  -8   5       88.10       78.41     14.17 o 
  -6  -8   5      132.37      130.68     15.14 o 
  -5  -8   5        0.25       -6.60      4.89 o 
  -4  -8   5       78.09       85.74     12.21 o 
  -3  -8   5      645.63      711.78     31.02 o 
  -2  -8   5      232.18      245.24     17.59 o 
  -1  -8   5        0.67       -3.66      4.89 o 
   0  -8   5        5.68        9.99      4.90 o 
   1  -8   5      322.98      316.96     15.72 o 
   2  -8   5        1.83        2.30      4.17 o 
   3  -8   5      170.54      158.22     12.50 o 
   4  -8   5      178.31      160.49     12.83 o 
   5  -8   5        0.07        1.52      5.00 o 
  -9  -7   5      216.85      214.71     21.98 o 
  -8  -7   5      145.47      150.95     18.08 o 
  -7  -7   5       74.68       78.16     13.43 o 
  -6  -7   5      284.13      282.86     20.03 o 
  -5  -7   5       49.29       47.56      7.33 o 
  -4  -7   5      126.34      110.90     12.21 o 
  -3  -7   5       51.18       56.42      9.28 o 
  -2  -7   5      448.68      508.80     23.94 o 
  -1  -7   5       54.18       53.25      9.04 o 
   0  -7   5       13.96       12.19      4.57 o 
   1  -7   5      144.93      150.77     10.99 o 
   2  -7   5      496.70      521.15     18.94 o 
   3  -7   5        0.15       -5.05      3.36 o 
   4  -7   5        4.17        3.89      5.13 o 
   5  -7   5       30.27       43.50     10.50 o 
   6  -7   5       67.63       99.42     16.12 o 
  -9  -6   5       81.08      102.59     16.12 o 
  -8  -6   5      538.11      502.94     28.82 o 
  -7  -6   5        0.00       -5.86      5.86 o 
  -6  -6   5      136.70      152.18     15.63 o 
  -5  -6   5      225.74      269.91     18.08 o 
  -4  -6   5        6.60        1.22      4.15 o 
  -3  -6   5        7.25        6.35      4.89 o 
  -2  -6   5      214.50      198.59     13.68 o 
  -1  -6   5      985.24     1042.03     32.73 o 
   0  -6   5       19.86       21.42      4.38 o 
   1  -6   5      347.37      356.20     13.98 o 
   2  -6   5        1.66        0.24      2.44 o 
   3  -6   5       70.41       64.29     17.83 o 
   4  -6   5        1.26       -2.08      3.54 o 
   5  -6   5      221.50      263.59     13.99 o 
   6  -6   5      141.00      155.34     12.17 o 
   7  -6   5       26.36       32.73     11.72 o 
 -10  -5   5        1.01        8.30      9.04 o 
  -9  -5   5       21.82       22.47     10.26 o 
  -8  -5   5        1.14       11.24      7.33 o 
  -7  -5   5       22.08       33.71      9.53 o 
  -6  -5   5     1117.94     1032.26     37.13 o 
  -5  -5   5       10.04       17.14      3.93 o 
  -4  -5   5      425.09      455.06     21.50 o 
  -3  -5   5     1629.07     1553.27     40.79 o 
  -2  -5   5      444.41      432.35     18.56 o 
  -1  -5   5       31.76       25.16      5.86 o 
   0  -5   5       52.51       66.80      6.60 o 
   1  -5   5     1093.19     1086.43     23.72 o 
   2  -5   5       28.63       36.85      5.15 o 
   3  -5   5        0.08        1.18      2.33 o 
   4  -5   5      234.53      203.47     15.14 o 
   5  -5   5       12.25       14.24      4.90 o 
   6  -5   5      935.12     1040.77     28.06 o 
   7  -5   5      232.62      247.19     21.25 o 
   8  -5   5       44.28       13.68     10.26 o 
 -10  -4   5       22.35       12.70      8.79 o 
  -9  -4   5       82.33       77.19     14.17 o 
  -8  -4   5        1.20        4.89      6.60 o 
  -7  -4   5      492.31      480.47     25.89 o 
  -6  -4   5      984.67      940.90     34.69 o 
  -5  -4   5        0.39       10.70      8.06 o 
  -4  -4   5      461.42      516.29     15.02 o 
  -3  -4   5       21.68       47.14      7.08 o 
  -2  -4   5      366.41      321.94     14.90 o 
  -1  -4   5      409.45      404.99     16.12 o 
   0  -4   5      478.78      476.14     13.25 o 
   1  -4   5     1393.45     1491.33     26.71 o 
   2  -4   5      207.79      229.27     14.53 o 
   3  -4   5        0.46        0.06      2.32 o 
   4  -4   5       24.56       18.30      4.06 o 
   5  -4   5      297.89      314.62     13.73 o 
   6  -4   5      109.36      106.89      9.15 o 
   7  -4   5      655.56      681.38     22.37 o 
   8  -4   5       43.48       53.25     12.95 o 
   9  -4   5       64.12       68.64     15.63 o 
 -10  -3   5       11.38       13.68      7.57 o 
  -9  -3   5      156.02      187.84     19.54 o 
  -8  -3   5        6.35        4.40      7.08 o 
  -7  -3   5      505.13      575.24     28.33 o 
  -6  -3   5       17.13       12.93      4.05 o 
  -5  -3   5      238.51      244.97     10.84 o 
  -4  -3   5       85.64       83.96      6.72 o 
  -3  -3   5      701.73      772.55     17.94 o 
  -2  -3   5     6398.07     6790.02    111.38 o 
  -1  -3   5     4781.98     4800.19     59.20 o 
   0  -3   5     2919.28     3090.41     41.77 o 
   1  -3   5      119.25      131.20     11.85 o 
   2  -3   5      120.80      120.69      6.34 o 
   3  -3   5       27.98       35.17      4.23 o 
   4  -3   5      914.94     1000.45     22.08 o 
   5  -3   5      565.06      566.90     17.21 o 
   6  -3   5      380.55      373.03     14.59 o 
   7  -3   5      130.67      154.56     10.87 o 
   8  -3   5      338.27      409.14     25.40 o 
   9  -3   5       55.17       70.10     14.17 o 
 -10  -2   5        0.71       -3.66      7.08 o 
  -9  -2   5      111.11      156.57     19.05 o 
  -8  -2   5     1035.70     1065.23     42.75 o 
  -7  -2   5      179.37      150.44     10.42 o 
  -6  -2   5       45.39       45.97      6.15 o 
  -5  -2   5      494.95      499.03     15.61 o 
  -4  -2   5      108.44      107.83     10.63 o 
  -3  -2   5       61.80       54.72      4.75 o 
  -2  -2   5       10.02        5.86      2.69 o 
  -1  -2   5      173.58      220.33      7.44 o 
   0  -2   5      532.68      537.39     11.62 o 
   1  -2   5      956.03      867.62     19.30 o 
   2  -2   5     1016.06     1089.06     19.25 o 
   3  -2   5      567.88      565.03     13.73 o 
   4  -2   5       94.32       98.82      6.50 o 
   5  -2   5       65.94       65.15      7.94 o 
   6  -2   5      497.39      529.10     16.61 o 
   7  -2   5       10.22        7.06      4.27 o 
   8  -2   5        2.83        2.19      4.57 o 
   9  -2   5       60.26       41.28     12.21 o 
  10  -2   5        8.31       14.66     10.75 o 
  -9  -1   5       17.54       25.40     10.01 o 
  -8  -1   5      401.01      471.92     27.60 o 
  -7  -1   5      175.85      192.97     12.00 o 
  -6  -1   5      226.61      225.67     11.57 o 
  -5  -1   5       91.50       84.82      7.08 o 
  -4  -1   5        0.80       -0.65      1.83 o 
  -3  -1   5     1844.15     1938.74     24.15 o 
  -2  -1   5      444.03      469.78      9.36 o 
  -1  -1   5      232.11      233.26      6.90 o 
   0  -1   5       33.23       37.43      5.13 o 
   1  -1   5      600.66      583.54     10.32 o 
   2  -1   5       31.80       40.83      2.92 o 
   3  -1   5     3152.43     3193.89     41.65 o 
   4  -1   5     1750.06     1856.34     29.26 o 
   5  -1   5       87.17       93.20      6.34 o 
   6  -1   5      444.85      417.71     13.91 o 
   7  -1   5     1757.51     1804.46     34.65 o 
   8  -1   5      498.66      480.71     17.62 o 
   9  -1   5       26.70       35.42     10.26 o 
  10  -1   5       64.57       59.84     13.43 o 
  -9   0   5       10.07       20.76      9.77 o 
  -8   0   5       15.01       17.29      6.28 o 
  -7   0   5       92.99       88.68      9.16 o 
  -6   0   5       44.55       43.12      6.21 o 
  -5   0   5        1.29       -3.25      2.17 o 
  -4   0   5        0.17        2.56      4.03 o 
  -3   0   5      252.44      264.55     10.75 o 
  -2   0   5       82.53       68.65      3.23 o 
  -1   0   5       98.81      109.54      3.89 o 
   0   0   5      214.92      218.39      5.68 o 
   1   0   5      152.49      149.98      8.55 o 
   2   0   5      341.13      331.60      7.21 o 
   3   0   5        0.22        1.22      1.35 o 
   4   0   5      187.16      147.48      6.32 o 
   5   0   5      377.18      391.05     12.82 o 
   6   0   5       16.28       16.64      3.58 o 
   7   0   5      393.98      374.90     25.89 o 
   8   0   5      300.16      327.18     47.75 o 
   9   0   5       38.07       43.39     11.72 o 
  10   0   5      113.61      123.84     16.37 o 
  11   0   5        3.20       -1.71      8.06 o 
  -9   1   5       71.29       83.05     14.66 o 
  -8   1   5       83.24       82.49     12.95 o 
  -7   1   5        3.54        6.75      4.74 o 
  -6   1   5      150.79      137.48     14.78 o 
  -5   1   5       56.54       45.55      8.67 o 
  -4   1   5       12.36       12.40      3.40 o 
  -3   1   5      713.29      738.18     18.15 o 
  -2   1   5      696.79      655.15     15.47 o 
  -1   1   5      148.08      124.26      5.98 o 
   0   1   5     1705.85     1704.00     19.76 o 
   1   1   5      190.83      186.78      4.49 o 
   2   1   5       55.69       58.23      2.32 o 
   3   1   5      148.76      135.39      4.81 o 
   4   1   5      819.27      816.14     15.95 o 
   5   1   5      413.01      387.13     11.33 o 
   6   1   5       85.93       85.04      6.15 o 
   7   1   5      165.34      157.27      8.76 o 
   8   1   5      665.18      638.21     19.31 o 
   9   1   5        1.12        0.63      4.28 o 
  10   1   5       60.75       91.60     14.90 o 
  11   1   5        2.37        1.71      8.79 o 
  -9   2   5        0.24       12.46      8.30 o 
  -8   2   5      112.34      130.92     16.85 o 
  -7   2   5        3.50       -4.30      3.66 o 
  -6   2   5        0.34        1.15      3.52 o 
  -5   2   5      131.89      128.68     11.11 o 
  -4   2   5        2.66        4.68      2.93 o 
  -3   2   5      100.81       87.35      6.74 o 
  -2   2   5     1533.39     1532.88     27.47 o 
  -1   2   5       27.98       23.45      3.54 o 
   0   2   5      845.41      858.73     12.65 o 
   1   2   5     1427.27     1442.59     17.77 o 
   2   2   5      215.12      238.65      6.45 o 
   3   2   5     2211.70     2148.67     29.17 o 
   4   2   5      125.48      114.18      5.98 o 
   5   2   5      103.61       95.82      5.75 o 
   6   2   5      314.34      281.58     12.95 o 
   7   2   5      127.32      132.38      8.38 o 
   8   2   5       87.60       95.87      8.29 o 
   9   2   5       12.38       13.80      5.53 o 
  10   2   5        2.93        0.97      7.94 o 
  11   2   5       30.63       14.90     10.75 o 
  -8   3   5       68.89       69.13     14.41 o 
  -7   3   5       44.27       39.57     10.26 o 
  -6   3   5        4.47        4.67      4.20 o 
  -5   3   5       26.19       34.76     12.95 o 
  -4   3   5       28.61       33.79      5.67 o 
  -3   3   5      140.88      136.40     10.38 o 
  -2   3   5       99.85      103.23      7.22 o 
  -1   3   5       20.87       26.05      2.51 o 
   0   3   5      116.20      124.40      4.72 o 
   1   3   5     1369.56     1456.39     19.08 o 
   2   3   5     2866.39     2849.97     30.96 o 
   3   3   5      266.85      254.93      6.54 o 
   4   3   5     2180.00     2205.42     32.62 o 
   5   3   5       21.34       26.96      3.64 o 
   6   3   5      144.49      139.14     12.09 o 
   7   3   5     1182.14     1155.03     25.18 o 
   8   3   5      115.28      117.96      8.94 o 
   9   3   5        0.12        2.48      5.37 o 
  10   3   5        4.50        4.88      5.74 o 
  11   3   5       48.62       61.07     13.19 o 
  -8   4   5        8.74        6.60      6.84 o 
  -7   4   5      129.52      168.79     18.81 o 
  -6   4   5       11.50       21.01      7.82 o 
  -5   4   5      121.13      119.44     10.68 o 
  -4   4   5        5.69        8.31      4.05 o 
  -3   4   5       21.47       24.99      5.22 o 
  -2   4   5      865.12      829.69     21.40 o 
  -1   4   5       27.01       39.84      6.11 o 
   0   4   5        7.51        4.46      2.11 o 
   1   4   5     2398.93     2324.12     28.06 o 
   2   4   5     1717.02     1770.14     22.83 o 
   3   4   5     1103.61     1107.09     16.61 o 
   4   4   5     1329.24     1304.15     26.61 o 
   5   4   5      939.68      948.29     15.02 o 
   6   4   5      167.54      179.98     10.87 o 
   7   4   5      813.34      787.64     20.55 o 
   8   4   5      667.70      637.06     19.65 o 
   9   4   5        5.19       -0.60      4.10 o 
  10   4   5       29.13       36.51      7.42 o 
  11   4   5       13.05       11.28      6.71 o 
  -7   5   5        0.16        0.00      6.84 o 
  -6   5   5        0.01        0.24      4.89 o 
  -5   5   5       26.56       33.46      9.28 o 
  -4   5   5        8.44        8.06      4.40 o 
  -3   5   5     1370.69     1341.84     31.96 o 
  -2   5   5      224.69      220.23     11.56 o 
  -1   5   5      138.94      145.06      8.92 o 
   0   5   5     1440.59     1381.80     21.33 o 
   1   5   5     3914.11     3703.47     41.77 o 
   2   5   5      334.30      344.53      9.08 o 
   3   5   5     2334.45     2506.53     30.89 o 
   4   5   5      244.15      273.33     13.07 o 
   5   5   5      872.62      854.53     19.88 o 
   6   5   5       64.08       64.85      6.04 o 
   7   5   5        8.72       10.14      4.27 o 
   8   5   5      528.79      497.35     17.39 o 
   9   5   5      126.54      126.50     10.99 o 
  10   5   5        1.68        3.08      5.08 o 
  11   5   5        0.58       -3.54      5.39 o 
  -6   6   5       33.66       13.19      8.06 o 
  -5   6   5        0.40        2.69      5.86 o 
  -4   6   5       10.17        2.69      5.13 o 
  -3   6   5      444.16      424.86     17.87 o 
  -2   6   5      500.99      487.07     39.57 o 
  -1   6   5       58.97       52.50      6.75 o 
   0   6   5      375.92      365.14     14.01 o 
   1   6   5      548.10      561.40     13.15 o 
   2   6   5     1122.36     1031.52     18.27 o 
   3   6   5       19.60       31.03      5.41 o 
   4   6   5      730.60      714.17     14.19 o 
   5   6   5        5.25        3.32      2.44 o 
   6   6   5       47.09       46.32      5.98 o 
   7   6   5        2.81        2.98      3.91 o 
   8   6   5      174.61      138.02     10.43 o 
   9   6   5       76.89       73.23     14.17 o 
  10   6   5        0.01       -1.41      4.38 o 
  11   6   5        0.74        6.93      5.28 o 
  -6   7   5       71.78       79.87     15.63 o 
  -5   7   5       21.91       34.20     10.26 o 
  -4   7   5       28.07       20.52      8.30 o 
  -3   7   5      160.83      157.06     16.12 o 
  -2   7   5        6.59        0.49      4.89 o 
  -1   7   5      711.90      699.33     29.56 o 
   0   7   5      648.37      610.19     27.48 o 
   1   7   5        0.11       -1.01      2.46 o 
   2   7   5     1002.73      985.31     19.12 o 
   3   7   5       94.63      109.42      6.33 o 
   4   7   5      867.71      840.75     32.00 o 
   5   7   5      292.78      283.69     12.31 o 
   6   7   5       39.23       41.46      6.09 o 
   7   7   5       57.95       61.15      7.28 o 
   8   7   5       24.03       27.91     11.36 o 
   9   7   5      106.67       59.12     24.30 o 
  10   7   5      130.10      112.17     10.92 o 
  11   7   5       21.86       16.02     11.85 o 
  -5   8   5       11.23       21.01      9.28 o 
  -4   8   5       58.66       16.61      8.55 o 
  -3   8   5       48.89       61.07     11.72 o 
  -2   8   5      173.26      174.40     16.85 o 
  -1   8   5      153.36      130.68     14.17 o 
   0   8   5      386.85      380.32     21.98 o 
   1   8   5      878.86      870.06     32.73 o 
   2   8   5        1.93        2.44      3.66 o 
   3   8   5      105.56      105.10      8.27 o 
   4   8   5       11.06        7.43      3.46 o 
   5   8   5       97.88      101.83      8.79 o 
   6   8   5      538.19      516.62     28.33 o 
   7   8   5      473.88      452.75     17.97 o 
   8   8   5       79.03       79.63     14.78 o 
   9   8   5       69.29       60.33     15.39 o 
  10   8   5        1.48        8.21      5.98 o 
  11   8   5       16.73       14.50      6.05 o 
  -4   9   5       43.18       42.75     11.97 o 
  -3   9   5        9.83        1.95      6.11 o 
  -2   9   5      307.39      324.87     23.20 o 
  -1   9   5      165.72      183.69     17.83 o 
   0   9   5       33.35       19.30      7.08 o 
   1   9   5       17.99       30.04      8.30 o 
   2   9   5      427.04      444.80     24.43 o 
   3   9   5      160.93      164.88     14.90 o 
   4   9   5       69.42       62.53     10.50 o 
   5   9   5      163.86      164.23     11.85 o 
   6   9   5      123.67      121.30     18.32 o 
   7   9   5      135.45      138.28     11.13 o 
   8   9   5        8.04        2.15      4.34 o 
   9   9   5       26.74       23.54      6.55 o 
  10   9   5       38.29       49.17      8.74 o 
  -2  10   5       77.39       82.07     14.66 o 
  -1  10   5      499.73      550.08     31.27 o 
   0  10   5       10.05        9.04      7.82 o 
   1  10   5        0.07       -1.95      4.64 o 
   2  10   5        5.33       -2.20      4.89 o 
   3  10   5      143.29      139.72     15.63 o 
   4  10   5       89.20       96.48     13.19 o 
   5  10   5       12.56       15.88      6.84 o 
   6  10   5       18.20       22.20      6.96 o 
   7  10   5       24.63       20.63      6.84 o 
   8  10   5       31.20       25.50      7.50 o 
   9  10   5       53.64       48.16      8.96 o 
  10  10   5        0.01        7.57      7.82 o 
  -1  11   5      177.25      202.25     21.25 o 
   0  11   5        0.74       -0.98      6.84 o 
   1  11   5        0.58       -6.60      4.89 o 
   2  11   5       27.47       29.07      9.04 o 
   3  11   5        3.75        5.37      6.35 o 
   4  11   5        0.72        9.04      5.62 o 
   5  11   5        4.46        1.71      6.84 o 
   6  11   5       36.78       34.69      9.53 o 
   7  11   5       37.35       40.79     11.24 o 
   8  11   5       43.82       26.14     10.99 o 
   9  11   5        6.05       11.84      6.22 o 
   1  12   5        0.26        9.53      7.33 o 
   2  12   5        0.03       -1.71      6.11 o 
   3  12   5       28.66       32.98     10.75 o 
   4  12   5        0.50       -0.73      6.60 o 
   5  12   5        0.38       -0.73      6.11 o 
   6  12   5       20.03       11.48      7.82 o 
   7  12   5       52.13       64.97     14.17 o 
   8  12   5       40.82       18.08     10.26 o 
  -5 -11   6       11.80        7.08      9.77 o 
  -4 -11   6        2.35        2.20      8.55 o 
  -3 -11   6        4.60       -3.66      7.33 o 
  -2 -11   6        0.04        9.53      8.30 o 
  -1 -11   6        1.67        5.12      5.68 o 
   0 -11   6        0.40        8.55      7.08 o 
  -7 -10   6        5.80        3.42      9.28 o 
  -6 -10   6      136.05      143.38     18.08 o 
  -5 -10   6      342.15      369.81     26.38 o 
  -4 -10   6        0.29       -3.66      6.84 o 
  -3 -10   6       78.04       61.55     12.70 o 
  -2 -10   6       41.29       37.86     11.72 o 
  -1 -10   6        4.01        5.70      5.52 o 
   0 -10   6       44.74       34.77      8.38 o 
   1 -10   6        0.08        7.64      5.94 o 
   2 -10   6       16.54       16.18      7.42 o 
  -8  -9   6       64.87       77.81     20.15 o 
  -7  -9   6       10.92       -0.73      6.11 o 
  -6  -9   6      106.83       84.27     13.68 o 
  -5  -9   6       97.84      110.65     15.39 o 
  -4  -9   6       74.73       76.45     12.70 o 
  -3  -9   6       10.83       21.01      9.04 o 
  -2  -9   6       17.48        7.57      6.60 o 
  -1  -9   6       16.89       18.57     11.11 o 
   0  -9   6       77.61       74.55      9.84 o 
   1  -9   6      218.78      201.40     14.46 o 
   2  -9   6        0.46        1.77      5.15 o 
   3  -9   6       71.09       80.08     11.97 o 
   4  -9   6       31.89       39.70      8.86 o 
  -8  -8   6       21.94       18.56     10.26 o 
  -7  -8   6       31.58       43.48     11.97 o 
  -6  -8   6        2.66        0.24      5.37 o 
  -5  -8   6       70.17       57.40     11.24 o 
  -4  -8   6      148.95      118.71     14.17 o 
  -3  -8   6       60.72       61.80     10.99 o 
  -2  -8   6        0.01        2.69      5.37 o 
  -1  -8   6       59.22       53.01     10.26 o 
   0  -8   6      213.78      248.29     15.51 o 
   1  -8   6       42.86       74.68      8.97 o 
   2  -8   6       33.55       42.19      8.18 o 
   3  -8   6      235.77      283.98     23.57 o 
   4  -8   6        2.72        6.11      5.87 o 
   5  -8   6      153.72      103.08     16.61 o 
  -9  -7   6       59.91       56.18     13.68 o 
  -8  -7   6      125.08      157.55     18.81 o 
  -7  -7   6       70.29       90.13     14.41 o 
  -6  -7   6       43.83       42.75     10.26 o 
  -5  -7   6       88.03       93.29      8.98 o 
  -4  -7   6        2.61        5.86      5.13 o 
  -3  -7   6       20.00       34.20      7.82 o 
  -2  -7   6       23.34       17.59      6.60 o 
  -1  -7   6       13.89       21.25      6.84 o 
   0  -7   6      845.64      875.17     39.20 o 
   1  -7   6      277.62      294.08     14.43 o 
   2  -7   6        0.36        5.29      4.10 o 
   3  -7   6        3.78        0.69      4.06 o 
   4  -7   6      358.59      372.17     17.03 o 
   5  -7   6        0.68        8.30      5.70 o 
   6  -7   6       64.20       96.97     15.88 o 
  -9  -6   6        4.36        3.42      7.82 o 
  -8  -6   6       21.12       19.05      8.55 o 
  -7  -6   6      214.25      212.51     19.05 o 
  -6  -6   6       15.51       12.46      7.33 o 
  -5  -6   6      239.89      273.33     18.81 o 
  -4  -6   6       52.63       42.50      8.79 o 
  -3  -6   6       76.19       72.30      9.53 o 
  -2  -6   6        5.46        6.84      4.15 o 
  -1  -6   6       67.38       75.48      9.53 o 
   0  -6   6      299.24      304.17     12.83 o 
   1  -6   6      326.39      332.47     13.74 o 
   2  -6   6       58.86       56.53      7.69 o 
   3  -6   6      124.48      101.08      9.01 o 
   4  -6   6      155.83      158.92     10.86 o 
   5  -6   6       14.24       15.38      5.87 o 
   6  -6   6       89.39       82.47      9.67 o 
  -9  -5   6       16.78       27.85     10.75 o 
  -8  -5   6       24.08       29.80     10.50 o 
  -7  -5   6      157.76      164.88     16.85 o 
  -6  -5   6        8.63        1.71      6.11 o 
  -5  -5   6      417.20      442.06     15.27 o 
  -4  -5   6       44.74       57.16      9.04 o 
  -3  -5   6      175.83      198.83     13.43 o 
  -2  -5   6      141.00      132.15     10.75 o 
  -1  -5   6      121.93      142.03      8.27 o 
   0  -5   6      106.85      112.63      7.61 o 
   1  -5   6      116.80      132.25      8.22 o 
   2  -5   6        1.78        4.21      2.75 o 
   3  -5   6      142.01      157.17      9.60 o 
   4  -5   6      130.51      129.70      9.36 o 
   5  -5   6       61.11       66.04     10.01 o 
   6  -5   6       13.94       17.97      6.02 o 
   7  -5   6       24.05       28.82      9.77 o 
  -9  -4   6       30.73       18.08      9.77 o 
  -8  -4   6        0.07       -2.93      6.35 o 
  -7  -4   6       51.90       77.19     12.21 o 
  -6  -4   6      327.52      299.22     19.54 o 
  -5  -4   6       21.95       20.24      4.28 o 
  -4  -4   6       20.58       16.13      3.51 o 
  -3  -4   6       26.79       26.62      5.86 o 
  -2  -4   6       26.34       22.23      4.89 o 
  -1  -4   6      130.54      140.85      7.33 o 
   0  -4   6      800.38      802.90     18.24 o 
   1  -4   6      116.35      112.83      6.69 o 
   2  -4   6        6.01        7.31      2.46 o 
   3  -4   6      608.80      586.99     16.55 o 
   4  -4   6      267.34      291.61     12.24 o 
   5  -4   6       38.59       43.31      6.54 o 
   6  -4   6       19.43       19.81      9.65 o 
   7  -4   6        0.92        0.70      5.01 o 
  -9  -3   6        2.28       11.48      7.82 o 
  -8  -3   6       10.07        9.53      7.08 o 
  -7  -3   6      109.60      125.06     14.66 o 
  -6  -3   6      437.19      454.02     16.29 o 
  -5  -3   6        5.89        6.42      3.19 o 
  -4  -3   6        6.39        4.40      2.25 o 
  -3  -3   6      265.16      287.68     10.84 o 
  -2  -3   6      398.88      417.76     12.17 o 
  -1  -3   6      414.22      426.26     11.78 o 
   0  -3   6       96.85      106.07     14.05 o 
   1  -3   6     1761.76     1716.63     27.58 o 
   2  -3   6      150.26      164.90     10.01 o 
   3  -3   6      264.02      254.37      9.77 o 
   4  -3   6     1640.80     1659.40     30.44 o 
   5  -3   6      236.37      272.60     11.82 o 
   6  -3   6       20.93       19.45     10.50 o 
   7  -3   6        0.38       -1.00      3.96 o 
   8  -3   6        3.62        0.73      6.60 o 
  -9  -2   6        0.68       -0.24      6.84 o 
  -8  -2   6      153.14      174.65     19.05 o 
  -7  -2   6       15.05       13.85      7.69 o 
  -6  -2   6      193.75      191.63     11.21 o 
  -5  -2   6      133.40      125.44      8.64 o 
  -4  -2   6      162.77      159.17      8.43 o 
  -3  -2   6       15.53       14.71      3.64 o 
  -2  -2   6      417.73      399.45     13.68 o 
  -1  -2   6      586.97      588.19     17.46 o 
   0  -2   6       42.66       51.76      4.89 o 
   1  -2   6       69.91       57.12      3.91 o 
   2  -2   6      286.42      307.43      9.12 o 
   3  -2   6      290.05      310.98      9.94 o 
   4  -2   6       55.02       36.69      4.28 o 
   5  -2   6     1407.19     1381.06     44.82 o 
   6  -2   6        1.45        1.22      4.03 o 
   7  -2   6       49.15       47.81      6.82 o 
   8  -2   6        2.41        2.18      4.75 o 
  -9  -1   6       95.63      100.64     16.61 o 
  -8  -1   6      107.45      138.74     17.10 o 
  -7  -1   6       56.03       46.71      7.33 o 
  -6  -1   6       77.39       84.55      8.19 o 
  -5  -1   6      842.92      809.68     23.45 o 
  -4  -1   6        1.04       -2.80      2.44 o 
  -3  -1   6       36.25       30.94      3.61 o 
  -2  -1   6     3095.26     3156.44     39.17 o 
  -1  -1   6      298.38      321.83     11.11 o 
   0  -1   6      786.27      769.88     13.66 o 
   1  -1   6        3.72        3.57      1.22 o 
   2  -1   6      929.74     1140.93     40.30 o 
   3  -1   6       12.34        7.08      1.99 o 
   4  -1   6       70.18       68.67      9.28 o 
   5  -1   6      470.03      487.81     20.40 o 
   6  -1   6      509.51      526.18     20.40 o 
   7  -1   6        0.08       -1.93      2.81 o 
   8  -1   6       82.38       86.52      8.88 o 
   9  -1   6       60.74       78.90     13.68 o 
  -9   0   6        3.16        6.60      7.33 o 
  -8   0   6        1.71        2.24      4.87 o 
  -7   0   6        0.27        5.29      4.52 o 
  -6   0   6        6.51        8.48      4.06 o 
  -5   0   6      157.95      146.58      9.77 o 
  -4   0   6      314.33      299.60     12.28 o 
  -3   0   6       79.02       85.04      6.43 o 
  -2   0   6     3207.32     3357.47     36.42 o 
  -1   0   6        6.11        1.71      1.61 o 
   0   0   6     1480.27     1492.61     25.40 o 
   1   0   6     1577.30     1532.26     35.91 o 
   2   0   6     1365.44     1461.43     35.91 o 
   3   0   6      149.05      203.35      5.97 o 
   4   0   6      163.94      112.64      9.28 o 
   5   0   6        0.44        2.96      1.98 o 
   6   0   6      490.70      480.12     14.55 o 
   7   0   6        3.65        7.38      3.09 o 
   8   0   6      708.36      700.05     40.55 o 
   9   0   6      386.34      398.02     16.73 o 
  -9   1   6        7.07       -1.47      6.35 o 
  -8   1   6        2.00        3.81      5.37 o 
  -7   1   6        4.09       -5.69      3.80 o 
  -6   1   6      154.94      146.64     25.77 o 
  -5   1   6       24.06       27.02      5.44 o 
  -4   1   6      236.44      212.79     10.71 o 
  -3   1   6      256.05      271.27     11.02 o 
  -2   1   6      833.55      809.93     18.48 o 
  -1   1   6      805.88      791.91     12.55 o 
   0   1   6      215.95      217.92      5.69 o 
   1   1   6     1374.41     1335.24     19.05 o 
   2   1   6     1823.38     1747.70     39.81 o 
   3   1   6       68.83       78.34      3.91 o 
   4   1   6     6900.77     7129.91     88.79 o 
   5   1   6      700.38      715.84     16.18 o 
   6   1   6      795.83      763.80     18.19 o 
   7   1   6      728.06      718.06     18.94 o 
   8   1   6       36.16       38.28      6.22 o 
   9   1   6        2.22       -0.94      4.23 o 
  10   1   6       47.92       64.73     12.95 o 
  -8   2   6       47.79       45.51      8.86 o 
  -7   2   6        0.33        4.60      4.75 o 
  -6   2   6      245.04      258.91     27.48 o 
  -5   2   6      200.05      216.23     12.24 o 
  -4   2   6       77.05       83.11     18.08 o 
  -3   2   6      386.33      387.59     15.02 o 
  -2   2   6      216.54      184.32      8.63 o 
  -1   2   6      242.86      271.84      6.91 o 
   0   2   6     2473.48     2434.78     31.94 o 
   1   2   6      759.98      777.33     11.93 o 
   2   2   6     5162.43     5609.12     54.00 o 
   3   2   6      167.12      185.70      5.75 o 
   4   2   6      515.67      538.01     12.11 o 
   5   2   6      689.27      715.45     16.06 o 
   6   2   6       77.58       78.10      5.93 o 
   7   2   6     1363.72     1315.47     26.92 o 
   8   2   6     1223.81     1225.66     69.98 o 
   9   2   6      253.71      254.24     15.75 o 
  10   2   6        1.30       -5.40      4.40 o 
  -8   3   6       12.30       12.95      8.79 o 
  -7   3   6        3.80        6.11      8.30 o 
  -6   3   6       65.63       65.60      9.03 o 
  -5   3   6      993.94      985.91     27.65 o 
  -4   3   6       12.11       16.20      4.65 o 
  -3   3   6       40.31       53.96      7.94 o 
  -2   3   6      627.78      612.25     17.31 o 
  -1   3   6      367.28      325.89      7.96 o 
   0   3   6      227.60      202.71      6.33 o 
   1   3   6      939.69      971.01     24.83 o 
   2   3   6     3176.98     3317.70     35.71 o 
   3   3   6       30.95       27.72      4.40 o 
   4   3   6      279.96      275.25     16.73 o 
   5   3   6      463.06      467.59     25.40 o 
   6   3   6      418.68      476.00     15.51 o 
   7   3   6      100.99       98.00      8.06 o 
   8   3   6      475.55      460.95     16.49 o 
   9   3   6        9.06       10.48      5.50 o 
  10   3   6       88.78      103.18     10.25 o 
  11   3   6        0.49       -0.24      8.55 o 
  -7   4   6        1.82       10.26      7.33 o 
  -6   4   6        0.22        3.32      4.52 o 
  -5   4   6      100.56       99.08     10.21 o 
  -4   4   6      323.74      339.16     15.58 o 
  -3   4   6      107.90      103.81     29.43 o 
  -2   4   6       19.79       22.13      4.51 o 
  -1   4   6       96.04       85.76      4.66 o 
   0   4   6      114.65      119.58      5.34 o 
   1   4   6      420.61      375.22      9.21 o 
   2   4   6      337.53      343.45      8.69 o 
   3   4   6      121.48      116.05      4.91 o 
   4   4   6       35.97       38.10      3.15 o 
   5   4   6      266.62      252.15     10.12 o 
   6   4   6        0.02        1.61      2.40 o 
   7   4   6       10.54       10.01      3.52 o 
   8   4   6       89.49       74.55     11.60 o 
   9   4   6      232.07      239.51     18.93 o 
  10   4   6      521.56      515.76     27.72 o 
  11   4   6      112.04       96.97     15.88 o 
  -7   5   6        8.63        8.30      7.33 o 
  -6   5   6      141.46      179.78     18.56 o 
  -5   5   6      106.09      106.46     10.95 o 
  -4   5   6        0.03       -0.69      3.80 o 
  -3   5   6      104.58       87.83      9.09 o 
  -2   5   6     1445.00     1320.23     30.11 o 
  -1   5   6      243.94      226.76     11.13 o 
   0   5   6      715.29      689.56     14.19 o 
   1   5   6      557.26      520.51     15.48 o 
   2   5   6      241.15      191.57     10.67 o 
   3   5   6      835.04      882.00     16.52 o 
   4   5   6      496.54      501.23     11.22 o 
   5   5   6      194.50      208.40     10.50 o 
   6   5   6        5.33        3.77      2.29 o 
   7   5   6      453.21      429.08     23.08 o 
   8   5   6      162.83      155.84     10.45 o 
   9   5   6      280.49      271.05     13.94 o 
  10   5   6       37.95       52.73      8.33 o 
  11   5   6      331.95      394.09     18.84 o 
  -6   6   6        0.39        6.84      7.57 o 
  -5   6   6      125.24      151.20     17.59 o 
  -4   6   6       12.75       14.03      6.04 o 
  -3   6   6      393.75      362.85     17.08 o 
  -2   6   6       56.93       49.92      7.51 o 
  -1   6   6       32.58       25.16      5.42 o 
   0   6   6      361.39      323.76     13.37 o 
   1   6   6      156.84      159.57      8.28 o 
   2   6   6       62.09       52.59      6.26 o 
   3   6   6      318.45      337.00      9.79 o 
   4   6   6     1053.64     1059.81     22.84 o 
   5   6   6      716.89      716.17     53.37 o 
   6   6   6        6.87        9.28      3.29 o 
   7   6   6     1028.80     1007.00     25.40 o 
   8   6   6        9.37        4.75      4.10 o 
   9   6   6       66.24       75.68     11.48 o 
  10   6   6      107.94      106.53     10.32 o 
  11   6   6       80.23       80.40     10.15 o 
  -5   7   6       10.12        2.93      5.86 o 
  -4   7   6      126.98      187.11     19.30 o 
  -3   7   6        3.73        0.98      5.62 o 
  -2   7   6      150.60      142.92     11.37 o 
  -1   7   6     1629.39     1605.79     35.78 o 
   0   7   6     1028.64      966.18     25.63 o 
   1   7   6        7.47        6.70      3.52 o 
   2   7   6       24.09       31.62      4.13 o 
   3   7   6       96.72       99.85      7.59 o 
   4   7   6       20.88       24.79      4.45 o 
   5   7   6      231.42      231.52     11.23 o 
   6   7   6        8.12        6.98      5.01 o 
   7   7   6      292.72      270.63     13.22 o 
   8   7   6      225.44      201.57     12.32 o 
   9   7   6        0.09        3.75      4.46 o 
  10   7   6      388.44      414.28     18.67 o 
  11   7   6       45.70       39.93      8.69 o 
  -4   8   6      222.43      222.28     22.23 o 
  -3   8   6      118.68      104.54     14.66 o 
  -2   8   6        4.56       10.01      6.35 o 
  -1   8   6       12.53       11.24      6.11 o 
   0   8   6      170.32      158.53     15.14 o 
   1   8   6      273.26      271.54     22.59 o 
   2   8   6      620.00      593.18     20.15 o 
   3   8   6      888.75      866.43     18.77 o 
   4   8   6      465.32      466.87     16.71 o 
   5   8   6        2.14        2.13      2.99 o 
   6   8   6       19.88       15.98      4.73 o 
   7   8   6        4.38        5.78      4.03 o 
   8   8   6       52.66       55.98     14.53 o 
   9   8   6        1.83        7.02      4.75 o 
  10   8   6      216.83      211.33     14.43 o 
  11   8   6      159.53      166.35     13.50 o 
  -3   9   6        0.64        2.44      6.84 o 
  -2   9   6       47.35       56.67     12.21 o 
  -1   9   6        0.59       -4.15      5.13 o 
   0   9   6       30.39       43.23     10.01 o 
   1   9   6       12.52        5.86      5.13 o 
   2   9   6        0.12        5.37      4.89 o 
   3   9   6       74.56       66.68     10.99 o 
   4   9   6      415.98      397.11     16.48 o 
   5   9   6       47.15       54.89      8.06 o 
   6   9   6        1.76        0.24      3.28 o 
   7   9   6       29.46       22.44      5.91 o 
   8   9   6      153.23      163.15     26.01 o 
   9   9   6       55.57       68.62      9.32 o 
  10   9   6        7.07       12.81     11.11 o 
  -2  10   6       27.82       27.11     10.75 o 
  -1  10   6       35.49       21.74      8.55 o 
   0  10   6       51.29       47.63     11.24 o 
   1  10   6       43.26       63.75     11.97 o 
   2  10   6        9.32        7.08      6.11 o 
   3  10   6        3.72       11.24      6.35 o 
   4  10   6      286.97      299.22     20.27 o 
   5  10   6      354.72      347.46     21.37 o 
   6  10   6        0.33        1.97      3.79 o 
   7  10   6      130.95      139.09     11.88 o 
   8  10   6       37.16       54.37     20.03 o 
   9  10   6        1.33       -3.53      4.63 o 
  10  10   6       63.25       95.13     35.17 o 
  -1  11   6       25.27       25.65     10.50 o 
   0  11   6       41.07       53.98     12.70 o 
   1  11   6        9.19        8.30      7.57 o 
   2  11   6        3.62        1.71      6.11 o 
   3  11   6       22.01       13.68      7.82 o 
   4  11   6       14.83       14.17      7.08 o 
   5  11   6      414.05      404.50     25.65 o 
   6  11   6       68.51       74.99     13.19 o 
   7  11   6       24.94       32.12      7.40 o 
   8  11   6        1.60        1.69      5.13 o 
   9  11   6        3.66        0.93      5.63 o 
   2  12   6        0.49       -5.37      6.60 o 
   3  12   6        6.60        7.33      7.57 o 
   4  12   6       37.25       29.56     10.50 o 
   5  12   6       20.50       28.82      9.53 o 
   6  12   6      111.87      130.68     17.34 o 
   7  12   6        4.36       -1.22      7.33 o 
  -3 -11   7       15.60       21.25     10.99 o 
  -2 -11   7        2.55       -4.98      5.04 o 
  -6 -10   7       11.38       18.56     10.01 o 
  -5 -10   7        1.46        4.15      7.08 o 
  -4 -10   7       13.29        6.60      8.55 o 
  -3 -10   7       43.48       42.50     11.97 o 
  -2 -10   7       27.87       38.97      8.17 o 
  -1 -10   7        0.07        2.76      5.27 o 
   0 -10   7       62.11       60.68     10.08 o 
   1 -10   7      216.43      223.26     24.91 o 
   2 -10   7       36.35       20.52     10.50 o 
  -7  -9   7       53.29       64.73     13.68 o 
  -6  -9   7       45.89       28.09     10.50 o 
  -5  -9   7        0.47        2.69      6.84 o 
  -4  -9   7        2.96        9.04      7.57 o 
  -3  -9   7      125.57      111.38     14.90 o 
  -2  -9   7      177.66      166.60     12.90 o 
  -1  -9   7       66.18       56.17      8.79 o 
   0  -9   7       13.63       27.84     11.97 o 
   1  -9   7      490.40      482.94     20.94 o 
   2  -9   7        0.96       -4.40      7.08 o 
   3  -9   7      179.32      133.86     19.30 o 
  -8  -8   7        3.88        3.42      8.55 o 
  -7  -8   7        5.84        1.47      8.30 o 
  -6  -8   7       41.51       46.17     11.24 o 
  -5  -8   7       79.50       75.48     12.46 o 
  -4  -8   7       39.91       38.11      9.53 o 
  -3  -8   7       77.39       90.13     12.95 o 
  -2  -8   7        0.10        2.69      6.11 o 
  -1  -8   7       23.19       29.69      6.57 o 
   0  -8   7      141.70      147.69     23.94 o 
   1  -8   7        5.02       12.36      5.52 o 
   2  -8   7        0.20       -1.46      4.65 o 
   3  -8   7       17.08       30.29     10.99 o 
   4  -8   7      109.44      128.97     17.59 o 
   5  -8   7       29.02       37.13     12.21 o 
  -8  -7   7        2.29       -9.53      7.57 o 
  -7  -7   7       62.40       98.19     14.90 o 
  -6  -7   7       23.66       21.74      8.30 o 
  -5  -7   7        6.10        6.31      4.69 o 
  -4  -7   7       26.14       21.25      7.33 o 
  -3  -7   7      639.18      634.11     27.60 o 
  -2  -7   7       31.89       38.84      8.55 o 
  -1  -7   7       40.89       37.17      6.50 o 
   0  -7   7      154.28      162.09     11.08 o 
   1  -7   7     1244.85     1211.55     30.11 o 
   2  -7   7      991.26      989.21     27.97 o 
   3  -7   7      660.16      657.83     28.70 o 
   4  -7   7        1.57       16.85      8.06 o 
   5  -7   7       15.46       21.01      9.53 o 
   6  -7   7       62.89       58.87     14.17 o 
  -9  -6   7       58.77       36.15     12.21 o 
  -8  -6   7        6.85       -1.95      6.60 o 
  -7  -6   7       23.76       22.47      9.04 o 
  -6  -6   7       13.92        9.28      7.33 o 
  -5  -6   7        9.41        6.35      5.86 o 
  -4  -6   7       76.60       73.28     10.75 o 
  -3  -6   7       70.52       79.14     10.26 o 
  -2  -6   7     1135.99     1124.70     37.25 o 
  -1  -6   7      146.84      137.73     11.85 o 
   0  -6   7       42.05       39.10      5.96 o 
   1  -6   7      210.48      223.94     11.74 o 
   2  -6   7       20.24       16.12     12.34 o 
   3  -6   7      295.10      295.10     14.08 o 
   4  -6   7       25.34       12.70      7.33 o 
   5  -6   7      125.76      115.05     16.37 o 
   6  -6   7      343.05      310.70     23.94 o 
   7  -6   7      101.07       87.45     14.90 o 
  -9  -5   7       87.84      116.76     17.83 o 
  -8  -5   7      215.91      262.83     22.72 o 
  -7  -5   7       20.42       20.52      8.55 o 
  -6  -5   7        0.82        0.73      4.89 o 
  -5  -5   7      202.27      190.52     10.60 o 
  -4  -5   7      155.25      144.60     13.43 o 
  -3  -5   7        8.01        0.24      3.42 o 
  -2  -5   7      889.82      916.27     21.91 o 
  -1  -5   7      823.81      853.75     21.07 o 
   0  -5   7      145.12      156.09      8.97 o 
   1  -5   7      932.05      954.71     22.65 o 
   2  -5   7     1372.29     1381.32     35.30 o 
   3  -5   7      936.19      956.10     23.82 o 
   4  -5   7       47.75       45.60      6.68 o 
   5  -5   7      285.31      294.83     21.74 o 
   6  -5   7        9.14       25.89      9.77 o 
   7  -5   7       39.04       27.36     10.26 o 
  -9  -4   7       12.52       15.14      9.53 o 
  -8  -4   7       79.94       68.64     13.43 o 
  -7  -4   7       51.61       49.10     11.24 o 
  -6  -4   7        3.85        7.57      5.62 o 
  -5  -4   7      174.88      183.69     10.40 o 
  -4  -4   7      145.82      166.61      9.33 o 
  -3  -4   7      815.26      875.19     29.31 o 
  -2  -4   7        1.23        0.49      1.73 o 
  -1  -4   7       31.90       16.48      3.34 o 
   0  -4   7      257.79      249.97      9.92 o 
   1  -4   7        6.23        3.79      2.25 o 
   2  -4   7       32.98       35.51      4.64 o 
   3  -4   7      161.21      160.84      8.79 o 
   4  -4   7      484.36      461.67     15.67 o 
   5  -4   7       44.86       35.42      9.53 o 
   6  -4   7      149.94      226.19     19.54 o 
   7  -4   7        0.06        6.35      6.35 o 
   8  -4   7       25.76       13.19      8.30 o 
  -9  -3   7       18.84       30.29     11.24 o 
  -8  -3   7      446.41      496.59     29.80 o 
  -7  -3   7      604.25      659.02     32.00 o 
  -6  -3   7        0.71        3.14      3.11 o 
  -5  -3   7      729.19      703.59     20.12 o 
  -4  -3   7      364.77      359.12     10.72 o 
  -3  -3   7      177.40      189.31      7.26 o 
  -2  -3   7      379.62      412.51     12.58 o 
  -1  -3   7      769.93      732.68     16.47 o 
   0  -3   7      297.43      285.27     20.76 o 
   1  -3   7       46.82       38.28      4.02 o 
   2  -3   7        1.20        1.56      2.93 o 
   3  -3   7        6.13        5.76      2.46 o 
   4  -3   7        0.01        2.57      3.18 o 
   5  -3   7      857.65      847.62     21.77 o 
   6  -3   7       13.03        3.18      5.13 o 
   7  -3   7      189.46      225.94     19.79 o 
   8  -3   7        1.28       10.50      7.33 o 
  -9  -2   7        3.21       -1.22      7.57 o 
  -8  -2   7        8.49        5.86      7.33 o 
  -7  -2   7       31.07       26.15      6.48 o 
  -6  -2   7      826.62      807.30     23.40 o 
  -5  -2   7      169.79      160.97      9.75 o 
  -4  -2   7        8.70        2.10      4.03 o 
  -3  -2   7     1366.82     1460.06     21.95 o 
  -2  -2   7     1775.88     1819.59     28.23 o 
  -1  -2   7       89.85       81.24      5.15 o 
   0  -2   7      293.99      290.95      8.76 o 
   1  -2   7     1921.40     1960.27     28.52 o 
   2  -2   7      208.47      199.37     11.48 o 
   3  -2   7      120.49      142.52      6.77 o 
   4  -2   7       12.89       17.76      3.43 o 
   5  -2   7        0.32        0.96      2.23 o 
   6  -2   7      441.91      397.17     22.96 o 
   7  -2   7      112.74      125.06     15.14 o 
   8  -2   7       80.05       85.49     13.68 o 
   9  -2   7        1.63       -8.43      5.62 o 
  -9  -1   7       86.14      123.11     18.32 o 
  -8  -1   7      336.36      327.80     24.43 o 
  -7  -1   7        0.03       -0.24      5.62 o 
  -6  -1   7        8.07        4.61      5.74 o 
  -5  -1   7       70.97       73.97      7.50 o 
  -4  -1   7      186.57      181.96     11.85 o 
  -3  -1   7     1197.11     1268.51     24.83 o 
  -2  -1   7      226.58      201.30      6.58 o 
  -1  -1   7       16.58        6.82      1.81 o 
   0  -1   7        5.88        5.22      2.20 o 
   1  -1   7        0.12        0.42      1.07 o 
   2  -1   7      749.85      761.74     29.43 o 
   3  -1   7      624.40      719.24     13.94 o 
   4  -1   7       87.42       91.54      5.55 o 
   5  -1   7        0.33        0.21      2.05 o 
   6  -1   7      244.82      244.61     10.56 o 
   7  -1   7      126.42      112.85     13.68 o 
   8  -1   7      146.62      175.14     17.34 o 
   9  -1   7        0.97        5.62      6.60 o 
  -8   0   7       19.91       19.91      7.45 o 
  -7   0   7        2.85       10.34      5.22 o 
  -6   0   7        3.15        3.99      4.52 o 
  -5   0   7      231.21      220.43     11.68 o 
  -4   0   7      140.89      140.83      9.03 o 
  -3   0   7       28.37       26.43      4.28 o 
  -2   0   7      306.73      334.70      8.59 o 
  -1   0   7     2073.09     2011.54     24.89 o 
   0   0   7      527.72      549.95     10.02 o 
   1   0   7      241.79      238.16     12.21 o 
   2   0   7        8.11        4.40      2.44 o 
   3   0   7      543.23      590.36     10.42 o 
   4   0   7      118.55      100.51     17.95 o 
   5   0   7       30.50       22.37      3.29 o 
   6   0   7      307.69      289.73     12.09 o 
   7   0   7       21.18       31.02      8.55 o 
   8   0   7      153.91      118.96     14.41 o 
   9   0   7       53.81       38.84     10.75 o 
  10   0   7       38.88       31.02     11.48 o 
  -8   1   7      112.36      124.33     13.19 o 
  -7   1   7      106.07       99.56     10.54 o 
  -6   1   7        0.15       -0.61      3.69 o 
  -5   1   7      147.19      135.87     10.21 o 
  -4   1   7      371.62      381.80     14.85 o 
  -3   1   7        3.90        7.81      2.88 o 
  -2   1   7      351.00      329.35     11.68 o 
  -1   1   7      145.53      164.88      5.59 o 
   0   1   7      283.73      294.71      7.17 o 
   1   1   7      112.23      149.53      4.06 o 
   2   1   7      760.83      797.52     25.16 o 
   3   1   7      879.52      976.81     30.29 o 
   4   1   7        6.54       10.82      2.44 o 
   5   1   7        8.85       17.40      2.98 o 
   6   1   7      128.16      113.11     16.61 o 
   7   1   7     1430.61     1354.93     44.21 o 
   8   1   7      435.02      484.62     26.62 o 
   9   1   7        4.26       -0.24      5.86 o 
  10   1   7       14.01       20.03      9.53 o 
  -8   2   7        6.79        7.25      6.12 o 
  -7   2   7      248.80      272.72     27.36 o 
  -6   2   7       19.25        7.39     13.19 o 
  -5   2   7        1.83        5.70      3.87 o 
  -4   2   7       50.19       49.62      7.94 o 
  -3   2   7       50.45       43.52      5.63 o 
  -2   2   7     1340.04     1313.53     26.45 o 
  -1   2   7     2060.98     2052.31     25.48 o 
   0   2   7      562.44      589.85     11.07 o 
   1   2   7      363.14      352.43      7.79 o 
   2   2   7       11.64       13.64      2.58 o 
   3   2   7       27.28       24.90      4.64 o 
   4   2   7      675.35      687.92     13.69 o 
   5   2   7        0.00        0.98      1.76 o 
   6   2   7       33.32       27.38      3.92 o 
   7   2   7     1460.26     1368.43     27.47 o 
   8   2   7      644.04      656.58     31.02 o 
   9   2   7       30.01       24.91      9.77 o 
  10   2   7        1.45        2.69      7.33 o 
  11   2   7       92.92      116.27     17.10 o 
  -7   3   7        0.62        2.51      5.15 o 
  -6   3   7       56.99       54.53      8.56 o 
  -5   3   7      181.24      188.04     12.90 o 
  -4   3   7        1.58        0.35      2.76 o 
  -3   3   7      105.59      102.33      8.27 o 
  -2   3   7      196.22      190.97      9.62 o 
  -1   3   7      745.17      696.23     18.75 o 
   0   3   7     1755.99     1867.52     40.50 o 
   1   3   7     1521.81     1568.45     21.09 o 
   2   3   7      183.50      186.44      5.86 o 
   3   3   7      540.37      559.83     10.55 o 
   4   3   7      221.02      235.13      6.76 o 
   5   3   7        0.96        0.07      1.44 o 
   6   3   7     1322.31     1276.32     33.46 o 
   7   3   7        5.53       10.61      5.37 o 
   8   3   7     1088.80     1106.02     41.77 o 
   9   3   7       12.53       31.51     10.50 o 
  10   3   7       39.96       38.59     11.72 o 
  11   3   7       18.58        8.06      9.28 o 
  -7   4   7      105.08      111.05     12.48 o 
  -6   4   7       33.26       18.26      6.32 o 
  -5   4   7       66.92       60.67      8.80 o 
  -4   4   7      379.65      419.05     25.16 o 
  -3   4   7      128.30      117.76      9.42 o 
  -2   4   7      148.29      145.50      9.62 o 
  -1   4   7       78.20       73.13      7.33 o 
   0   4   7      548.67      531.77     11.70 o 
   1   4   7      811.28      901.11     15.74 o 
   2   4   7      893.16      917.30     15.59 o 
   3   4   7       30.31       41.32      3.38 o 
   4   4   7        1.09        2.14      1.41 o 
   5   4   7      263.23      245.22      7.55 o 
   6   4   7      140.76      150.60      8.13 o 
   7   4   7     1049.37     1027.42     43.72 o 
   8   4   7      109.36       92.85     15.88 o 
   9   4   7       90.17       81.34     13.92 o 
  10   4   7      104.58       93.80     15.39 o 
  11   4   7       25.97       32.24     11.72 o 
  -6   5   7       48.30       54.51     20.27 o 
  -5   5   7       17.25       22.42      6.24 o 
  -4   5   7        4.37       -0.59      6.60 o 
  -3   5   7       58.09       57.29      7.81 o 
  -2   5   7      185.87      166.62     12.70 o 
  -1   5   7      134.29      124.90     15.02 o 
   0   5   7       29.82       31.51      3.61 o 
   1   5   7       44.63       55.49      4.40 o 
   2   5   7      717.99      778.81     15.12 o 
   3   5   7      123.21      137.83      6.05 o 
   4   5   7      455.97      433.25     14.49 o 
   5   5   7       53.90       55.12     12.82 o 
   6   5   7        1.81        4.14      4.15 o 
   7   5   7      928.25      931.13     23.35 o 
   8   5   7      226.73      267.01     17.34 o 
   9   5   7       18.48       17.59      8.79 o 
  10   5   7        1.68        0.73      7.33 o 
  11   5   7       87.77      106.50     16.61 o 
  -6   6   7       42.55       48.61     11.97 o 
  -5   6   7       46.38       46.74      8.97 o 
  -4   6   7        0.02        0.43      4.11 o 
  -3   6   7       45.41       37.29      7.40 o 
  -2   6   7       45.20       31.56      6.42 o 
  -1   6   7      890.14      837.41     23.74 o 
   0   6   7      103.32       85.82      7.86 o 
   1   6   7      153.91      153.31      7.07 o 
   2   6   7        0.55       -1.79      1.62 o 
   3   6   7        3.04        2.74      2.37 o 
   4   6   7      360.89      358.71     10.28 o 
   5   6   7      382.86      378.29     13.50 o 
   6   6   7       25.94       19.99     10.63 o 
   7   6   7      338.98      358.76     14.48 o 
   8   6   7      104.78       98.35      8.86 o 
   9   6   7      456.64      430.26     17.66 o 
  10   6   7        3.95        6.11      8.55 o 
  11   6   7        2.86        1.22      8.55 o 
  -5   7   7        3.88        4.89      7.08 o 
  -4   7   7        3.61       10.26      6.60 o 
  -3   7   7       28.04       14.74      6.10 o 
  -2   7   7      335.37      332.68     16.61 o 
  -1   7   7        7.97       12.28      5.28 o 
   0   7   7       84.40       77.01     12.21 o 
   1   7   7      331.82      342.84     18.10 o 
   2   7   7      307.52      293.55     10.19 o 
   3   7   7      167.33      170.91      7.80 o 
   4   7   7       35.01       39.35      5.28 o 
   5   7   7      878.49      849.69     22.01 o 
   6   7   7       53.93       53.66      6.63 o 
   7   7   7       46.15       61.77     10.01 o 
   8   7   7      125.53      121.91     10.21 o 
   9   7   7       29.10       39.04      7.27 o 
  10   7   7        9.97       16.61     10.01 o 
  11   7   7        2.98        0.49      8.55 o 
  -4   8   7       64.72       65.46     13.68 o 
  -3   8   7       74.52       92.82     14.90 o 
  -2   8   7        9.85        4.89      6.11 o 
  -1   8   7      259.10      292.17     15.58 o 
   0   8   7      122.05      142.08     22.11 o 
   1   8   7      182.20      191.06     12.70 o 
   2   8   7      365.16      348.65     11.85 o 
   3   8   7       15.50       14.77      6.02 o 
   4   8   7      123.33      126.34     12.70 o 
   5   8   7      156.31      154.88     15.27 o 
   6   8   7       75.56       76.45      7.92 o 
   7   8   7      120.30      140.30     14.90 o 
   8   8   7      484.53      540.47     48.61 o 
   9   8   7      169.83      206.14     13.91 o 
  10   8   7       33.23       18.56     10.75 o 
  11   8   7        4.36        5.86      9.77 o 
  -3   9   7        7.96       26.87      9.28 o 
  -2   9   7       17.98       13.68      7.57 o 
  -1   9   7      196.87      177.33     17.59 o 
   0   9   7        9.47        4.40      5.86 o 
   1   9   7      192.01      166.34     16.12 o 
   2   9   7      191.91      165.61     15.39 o 
   3   9   7      404.42      431.51     17.15 o 
   4   9   7      212.99      225.15     12.31 o 
   5   9   7      115.13      118.01      9.70 o 
   6   9   7        0.18        3.04      3.29 o 
   7   9   7       20.15       11.51      5.00 o 
   8   9   7      232.35      285.08     17.71 o 
   9   9   7        6.06       -2.05      5.17 o 
  10   9   7        0.75        7.08      9.04 o 
  -2  10   7        4.59       10.50      7.82 o 
  -1  10   7       24.04       11.72      7.08 o 
   0  10   7        8.56        2.69      6.60 o 
   1  10   7      117.88      147.78     16.37 o 
   2  10   7       16.88       15.63      7.33 o 
   3  10   7       40.91       44.94     10.26 o 
   4  10   7       58.68       40.55      9.77 o 
   5  10   7      161.36      169.73     12.23 o 
   6  10   7       34.81       36.84      6.81 o 
   7  10   7       41.18       49.47      8.12 o 
   8  10   7      113.24      123.59     15.02 o 
   9  10   7      180.34      220.25     17.10 o 
  10  10   7       95.91      105.28     18.56 o 
   0  11   7        0.06       -8.30      5.86 o 
   1  11   7      106.93       87.93     14.90 o 
   2  11   7      280.73      282.12     21.98 o 
   3  11   7       12.28       10.01      6.60 o 
   4  11   7        0.55        3.18      6.84 o 
   5  11   7        6.51        4.89      5.62 o 
   6  11   7       15.51       18.11      6.21 o 
   7  11   7        6.57       -0.98      4.66 o 
   8  11   7      106.80       80.24     10.71 o 
   9  11   7       56.73       71.11     10.86 o 
   2  12   7      128.19      141.67     18.56 o 
   3  12   7       70.63       61.55     13.19 o 
   4  12   7        0.01       -3.42      6.35 o 
   5  12   7        3.06       -1.22      5.86 o 
   6  12   7        3.68        9.28      7.33 o 
   7  12   7       36.04       12.70      9.28 o 
  -5 -10   8       24.82       12.70      9.28 o 
  -4 -10   8       81.57       58.38     13.43 o 
  -3 -10   8        2.12        1.22      5.53 o 
  -2 -10   8       40.98       40.06     12.95 o 
  -1 -10   8        4.05        8.06      9.04 o 
   0 -10   8       10.54       15.88     10.75 o 
   1 -10   8       46.25       46.90     14.41 o 
  -6  -9   8       47.51       56.67     13.19 o 
  -5  -9   8       91.53      113.09     15.39 o 
  -4  -9   8       29.67       21.01      9.04 o 
  -3  -9   8        3.37        3.88      5.39 o 
  -2  -9   8      109.01      115.98     11.32 o 
  -1  -9   8       38.54       31.75     11.24 o 
   0  -9   8       32.90       19.79     10.01 o 
   1  -9   8       17.36       -0.24      7.33 o 
   2  -9   8       10.13       19.54     10.99 o 
   3  -9   8       33.16       34.20     13.19 o 
  -7  -8   8       11.59       22.96     10.75 o 
  -6  -8   8        1.89        1.71      7.33 o 
  -5  -8   8      197.31      219.84     19.05 o 
  -4  -8   8      197.29      177.33     16.85 o 
  -3  -8   8       62.11       58.35      8.34 o 
  -2  -8   8       55.15       59.45      8.17 o 
  -1  -8   8      124.19      134.91     19.91 o 
   0  -8   8        8.28        8.55      8.55 o 
   1  -8   8       65.97       49.59     12.70 o 
   2  -8   8      186.41      164.63     20.27 o 
   3  -8   8       10.20        4.64      8.06 o 
   4  -8   8       93.69       43.72     12.46 o 
  -8  -7   8        0.44        3.18      8.55 o 
  -7  -7   8        9.10        7.33      7.82 o 
  -6  -7   8       65.11       85.98     14.17 o 
  -5  -7   8      124.11      102.10     13.68 o 
  -4  -7   8       84.42       96.97     12.46 o 
  -3  -7   8        6.68        7.77      4.40 o 
  -2  -7   8       11.59        4.83      4.17 o 
  -1  -7   8       41.92       38.57      6.81 o 
   0  -7   8       30.89       38.10      6.75 o 
   1  -7   8      524.98      526.14     30.53 o 
   2  -7   8        0.51        4.40      6.11 o 
   3  -7   8       10.56        7.33      7.57 o 
   4  -7   8        1.14        2.69      7.08 o 
   5  -7   8        5.88       19.79     10.26 o 
  -8  -6   8        5.25        7.57      9.28 o 
  -7  -6   8       84.97       89.16     14.41 o 
  -6  -6   8      172.62      161.21     16.61 o 
  -5  -6   8       64.82       62.53     10.99 o 
  -4  -6   8        6.33       10.15      6.47 o 
  -3  -6   8        3.91        4.80      4.03 o 
  -2  -6   8        8.64        7.46      4.13 o 
  -1  -6   8       57.66       51.64      6.69 o 
   0  -6   8       14.39       14.08      6.11 o 
   1  -6   8       99.40      100.15     13.92 o 
   2  -6   8      157.65      159.75     17.34 o 
   3  -6   8       76.58       91.60     14.66 o 
   4  -6   8      244.84      226.19     21.01 o 
   5  -6   8        1.12        0.24      7.33 o 
   6  -6   8        1.72       -0.24      7.08 o 
  -8  -5   8        6.50        8.55      8.79 o 
  -7  -5   8      134.74      130.68     16.12 o 
  -6  -5   8      103.39       93.55     13.19 o 
  -5  -5   8      161.41      190.34     11.13 o 
  -4  -5   8        0.07        1.37      2.32 o 
  -3  -5   8       24.36       23.88      4.73 o 
  -2  -5   8      376.14      395.27     14.22 o 
  -1  -5   8       11.24        8.70      3.09 o 
   0  -5   8       26.92       29.88      5.62 o 
   1  -5   8        0.02        5.83      3.23 o 
   2  -5   8       86.48       75.48     11.97 o 
   3  -5   8      496.18      442.85     25.89 o 
   4  -5   8       66.82       66.44     12.46 o 
   5  -5   8       91.76      127.26     16.37 o 
   6  -5   8       23.80       21.01      9.28 o 
   7  -5   8        0.08       -1.71      6.11 o 
  -8  -4   8       92.10      111.14     16.85 o 
  -7  -4   8       47.15       33.22     10.26 o 
  -6  -4   8        9.88        3.42      5.86 o 
  -5  -4   8      415.31      412.98     15.80 o 
  -4  -4   8      125.01      122.38      6.91 o 
  -3  -4   8        2.31        2.35      2.46 o 
  -2  -4   8      719.53      718.28     14.68 o 
  -1  -4   8       41.42       43.73      4.93 o 
   0  -4   8       14.90       11.64      3.79 o 
   1  -4   8        0.11       -0.28      1.94 o 
   2  -4   8       47.76       40.30      8.30 o 
   3  -4   8        0.09       -2.93      3.91 o 
   4  -4   8      425.30      440.65     25.89 o 
   5  -4   8      252.07      292.38     21.74 o 
   6  -4   8       54.78       21.01      8.55 o 
   7  -4   8       42.85       53.49     12.21 o 
   8  -4   8       61.13       59.84     14.17 o 
  -8  -3   8       65.35       85.25     14.90 o 
  -7  -3   8        6.67       14.17      7.82 o 
  -6  -3   8       94.00       94.62      8.89 o 
  -5  -3   8      153.94      152.04     10.10 o 
  -4  -3   8      247.21      260.82     11.74 o 
  -3  -3   8       12.66       12.09      3.43 o 
  -2  -3   8      124.32      115.28      7.15 o 
  -1  -3   8      258.60      262.34      9.62 o 
   0  -3   8       65.31       70.88      5.22 o 
   1  -3   8       17.67       10.61      2.75 o 
   2  -3   8       92.03       81.58     10.01 o 
   3  -3   8      260.70      270.89     18.32 o 
   4  -3   8       66.67       72.55     11.24 o 
   5  -3   8      194.77      202.49     17.83 o 
   6  -3   8        0.68        0.73      4.89 o 
   7  -3   8       86.22       73.52     13.19 o 
   8  -3   8       41.75       32.24     11.24 o 
   9  -3   8        1.45       -7.82      7.82 o 
  -8  -2   8        6.62        9.28      8.06 o 
  -7  -2   8       59.76       59.11     11.48 o 
  -6  -2   8       24.14       15.64      5.16 o 
  -5  -2   8        9.11       10.96      4.52 o 
  -4  -2   8      223.69      225.64     11.12 o 
  -3  -2   8       39.18       33.72      4.26 o 
  -2  -2   8      115.04      111.20      6.20 o 
  -1  -2   8       34.55       39.13      3.86 o 
   0  -2   8       31.48       33.97      4.89 o 
   1  -2   8       73.22       67.84      4.40 o 
   2  -2   8      170.36      180.51     13.68 o 
   3  -2   8      264.53      233.03     16.12 o 
   4  -2   8      899.70      909.64     34.44 o 
   5  -2   8       10.53        5.13      4.15 o 
   6  -2   8       17.46       21.25      8.06 o 
   7  -2   8      163.40      173.67     17.83 o 
   8  -2   8       51.48       67.91     12.95 o 
   9  -2   8       29.85       33.71     11.24 o 
  -8  -1   8       62.97       56.18     13.19 o 
  -7  -1   8       32.78       33.20      9.16 o 
  -6  -1   8       96.84       80.16     15.75 o 
  -5  -1   8      245.52      259.18     12.95 o 
  -4  -1   8       95.22       99.70      8.11 o 
  -3  -1   8        6.77        5.17      3.05 o 
  -2  -1   8       14.31       12.39      2.29 o 
  -1  -1   8        0.01       -0.98      1.07 o 
   0  -1   8       86.69       83.77      4.40 o 
   1  -1   8        0.05        1.41      1.29 o 
   2  -1   8      136.58      119.20     10.75 o 
   3  -1   8       18.91       14.17      4.89 o 
   4  -1   8     1842.55     1763.33     48.61 o 
   5  -1   8      468.89      439.92     23.45 o 
   6  -1   8       64.67       56.42     10.50 o 
   7  -1   8        4.30       17.83      7.33 o 
   8  -1   8      160.71      152.91     17.10 o 
   9  -1   8        3.26        2.69      7.57 o 
  10  -1   8       35.01       29.31     12.46 o 
  -8   0   8      140.12      152.44     13.55 o 
  -7   0   8        0.22        2.27      4.28 o 
  -6   0   8       49.02       48.78     11.48 o 
  -5   0   8      342.15      370.39     15.82 o 
  -4   0   8       75.47       91.24      8.07 o 
  -3   0   8     1067.44     1090.59     24.68 o 
  -2   0   8      123.98      112.26      5.39 o 
  -1   0   8        2.65        1.42      1.18 o 
   0   0   8       14.79       13.87      1.93 o 
   1   0   8      464.61      487.06     19.05 o 
   2   0   8      396.59      345.14     16.61 o 
   3   0   8       28.94       23.20      5.86 o 
   4   0   8      272.34      243.53     15.39 o 
   5   0   8     1404.08     1279.45     40.79 o 
   6   0   8       62.09       65.22     10.26 o 
   7   0   8      127.77      125.06     14.66 o 
   8   0   8       15.57       18.08      8.30 o 
   9   0   8        3.00        7.33      7.57 o 
  10   0   8       33.95       31.75     11.72 o 
  -8   1   8       27.73       31.99      8.33 o 
  -7   1   8      223.67      250.36     15.92 o 
  -6   1   8       49.22       63.98      8.73 o 
  -5   1   8       40.01       31.20      8.79 o 
  -4   1   8      375.04      401.88     15.96 o 
  -3   1   8       21.19       15.67     11.97 o 
  -2   1   8      167.91      187.49      9.09 o 
  -1   1   8       21.12       14.27      3.20 o 
   0   1   8       53.17       45.14      3.41 o 
   1   1   8      192.94      215.48      5.24 o 
   2   1   8     1697.49     1850.29     44.70 o 
   3   1   8     1731.43     1780.43     45.43 o 
   4   1   8      984.43     1023.22     33.71 o 
   5   1   8      459.50      421.60     21.74 o 
   6   1   8      290.93      311.68     19.54 o 
   7   1   8     1590.86     1578.43     49.59 o 
   8   1   8        3.19       11.97      7.33 o 
   9   1   8        1.35        1.22      7.33 o 
  10   1   8       76.87       73.03     13.92 o 
  -7   2   8        0.75        4.43      5.32 o 
  -6   2   8       44.17       45.55      7.98 o 
  -5   2   8       46.32       48.72      7.63 o 
  -4   2   8       37.55       41.72      6.57 o 
  -3   2   8       13.19       22.05      6.23 o 
  -2   2   8        5.73       15.14      5.86 o 
  -1   2   8     1356.73     1440.97     20.73 o 
   0   2   8        1.83        4.44      3.64 o 
   1   2   8      767.90      764.57     12.69 o 
   2   2   8       66.34       78.78      3.77 o 
   3   2   8      588.51      618.23     23.94 o 
   4   2   8     2041.66     1950.44     50.07 o 
   5   2   8     1215.21     1212.28     39.08 o 
   6   2   8      250.92      242.06     17.10 o 
   7   2   8       87.06       81.58     12.21 o 
   8   2   8      125.81      121.89     14.90 o 
   9   2   8       74.01       57.89     12.21 o 
  10   2   8       11.02        6.60      8.06 o 
  11   2   8       15.05        8.79     10.75 o 
  -7   3   8       23.78       11.48      6.96 o 
  -6   3   8       10.09       11.53      5.32 o 
  -5   3   8        4.54        0.11      3.79 o 
  -4   3   8      310.67      296.11     14.61 o 
  -3   3   8       21.82       19.95      5.10 o 
  -2   3   8       51.73       42.48      5.52 o 
  -1   3   8        2.20        2.61      1.97 o 
   0   3   8       35.83       44.31      3.64 o 
   1   3   8      783.18      831.07     14.36 o 
   2   3   8        0.58        0.56      1.16 o 
   3   3   8     1357.80     1388.08     19.29 o 
   4   3   8      348.36      320.99     13.19 o 
   6   3   8      470.74      445.05     23.45 o 
   7   3   8      225.30      220.57     18.08 o 
   8   3   8       36.28       50.32     11.48 o 
   9   3   8      176.08      168.05     18.08 o 
  10   3   8       96.68       85.25     15.63 o 
  11   3   8       79.29       64.00     15.14 o 
  -6   4   8        1.33       10.85      6.04 o 
  -5   4   8       19.87       22.55      6.60 o 
  -4   4   8        7.82        6.09      4.14 o 
  -3   4   8      130.79      154.55     10.85 o 
  -2   4   8      770.67      750.23     41.77 o 
  -1   4   8      259.96      257.59     16.85 o 
   0   4   8        1.38       -0.27      1.50 o 
   1   4   8      121.78      137.27     13.93 o 
   2   4   8      312.95      299.37     10.56 o 
   3   4   8       81.23       81.81      4.59 o 
   4   4   8       12.09       14.76      2.37 o 
   5   4   8     2300.27     2334.65     60.94 o 
   6   4   8     1476.66     1523.22     48.12 o 
   7   4   8     3559.02     3404.78     82.81 o 
   8   4   8       96.35       87.20     13.68 o 
   9   4   8       17.16        7.33      7.57 o 
  10   4   8        1.77       -2.69      7.57 o 
  11   4   8       14.47       12.70     11.24 o 
  -6   5   8        5.39        7.66      6.04 o 
  -5   5   8        3.40       -1.39      3.75 o 
  -4   5   8      141.37      166.99     13.03 o 
  -3   5   8       74.98       61.84      8.26 o 
  -2   5   8      384.70      398.52     16.54 o 
  -1   5   8     1014.25      974.73     24.71 o 
   0   5   8       36.41       42.76      5.51 o 
   1   5   8      623.14      600.24     16.43 o 
   2   5   8      135.00      123.42      6.05 o 
   3   5   8        3.84        2.90      1.90 o 
   4   5   8      990.08      991.14     17.50 o 
   5   5   8       62.38       59.83      4.33 o 
   6   5   8      534.31      551.30     27.60 o 
   7   5   8        1.35       -4.89      6.35 o 
   8   5   8      228.36      247.44     21.25 o 
   9   5   8      213.96      188.08     20.27 o 
  10   5   8      155.58      133.12     18.32 o 
  11   5   8       72.72       86.71     16.85 o 
  -5   6   8        6.09        5.95      6.96 o 
  -4   6   8       68.26       50.90      9.04 o 
  -3   6   8        0.71        3.01      4.02 o 
  -2   6   8        9.45       13.07      7.21 o 
  -1   6   8      704.56      715.87     30.04 o 
   0   6   8      787.35      788.46     22.01 o 
   1   6   8      861.99      807.74     17.01 o 
   2   6   8       60.12       62.60      5.08 o 
   3   6   8        1.36        2.70      2.11 o 
   4   6   8      406.24      412.51     11.24 o 
   5   6   8      457.22      459.76     14.90 o 
   6   6   8      116.77      139.47     15.63 o 
   7   6   8      195.06      203.23     19.05 o 
   8   6   8        1.32       -3.91      6.11 o 
   9   6   8      148.67      165.61     19.30 o 
  10   6   8       97.90       94.53     16.37 o 
  11   6   8       12.84        1.71      8.55 o 
  -4   7   8       46.81       29.06      7.68 o 
  -3   7   8        6.01        5.96      5.45 o 
  -2   7   8      173.31      157.75     12.43 o 
  -1   7   8       88.01       91.90      9.77 o 
   0   7   8      717.93      722.22     22.50 o 
   1   7   8      134.12      133.37      9.73 o 
   2   7   8      424.54      419.08     12.47 o 
   3   7   8       27.40       28.92      3.92 o 
   4   7   8       93.40       94.41      6.22 o 
   5   7   8     1064.91     1031.40     24.52 o 
   6   7   8      440.22      422.20     15.61 o 
   7   7   8        0.42       -2.69      5.37 o 
   8   7   8       27.74       41.77     11.97 o 
   9   7   8       60.17       64.97     14.41 o 
  10   7   8        7.06        2.20      7.57 o 
  11   7   8       85.75       75.97     17.10 o 
  -3   8   8      135.12      131.17     17.34 o 
  -2   8   8      378.64      375.81     18.92 o 
  -1   8   8      481.50      475.91     19.94 o 
   0   8   8      122.20      138.34     11.15 o 
   1   8   8       13.76        8.30      4.28 o 
   2   8   8       25.95       25.07      4.34 o 
   3   8   8       51.73       58.14      5.65 o 
   4   8   8        0.49        4.11      3.21 o 
   5   8   8      199.08      189.95     11.72 o 
   6   8   8      185.32      196.95     11.49 o 
   7   8   8        3.26        7.08      6.84 o 
   8   8   8        1.36        4.15      6.84 o 
   9   8   8       28.14        2.20      7.57 o 
  10   8   8       10.15       22.72     11.48 o 
  -2   9   8       11.45       10.01      7.08 o 
  -1   9   8      108.92      104.54     14.66 o 
   0   9   8      104.72       76.28     12.34 o 
   1   9   8      136.15      126.13     10.95 o 
   2   9   8       43.76       47.85      7.37 o 
   3   9   8       29.12       41.89      9.89 o 
   4   9   8        2.61        6.32      7.21 o 
   5   9   8       79.90       66.20      7.79 o 
   6   9   8       34.71       27.04     12.21 o 
   7   9   8        3.25       -1.35      7.33 o 
   8   9   8        0.18        4.64      6.84 o 
   9   9   8        9.52       11.72      9.53 o 
  10   9   8       45.06       69.37     16.37 o 
  -1  10   8       83.78       53.74     12.21 o 
   0  10   8      133.00      138.50     16.85 o 
   1  10   8       30.60       38.84     10.50 o 
   2  10   8        2.44       -1.71      5.13 o 
   3  10   8        4.76        1.47      4.64 o 
   4  10   8        8.75       12.39      5.08 o 
   5  10   8        3.90        7.86      4.31 o 
   6  10   8        6.71        9.40      4.66 o 
   7  10   8        0.78        2.67      5.13 o 
   8  10   8        0.09       -5.13      6.35 o 
   9  10   8        8.58        8.06      9.28 o 
   1  11   8       19.40       33.22     10.50 o 
   2  11   8      192.47      190.04     19.05 o 
   3  11   8       59.50       47.14     10.75 o 
   4  11   8       78.24       54.47     11.72 o 
   5  11   8       21.09       21.50      8.55 o 
   6  11   8       35.90       31.15      7.33 o 
   7  11   8        1.73        3.86      5.04 o 
   8  11   8       53.50       22.96     10.99 o 
   3  12   8       66.83       79.63     14.66 o 
   4  12   8       34.14       39.33     11.48 o 
   5  12   8       40.38       32.24     10.99 o 
   6  12   8       80.92       84.03     13.92 o 
  -2 -10   9        6.55       10.01      9.53 o 
  -1 -10   9        0.07        4.40      9.53 o 
  -5  -9   9       10.50       23.94     10.26 o 
  -4  -9   9        0.26       -7.69      5.13 o 
  -3  -9   9       24.63       19.05      9.53 o 
  -2  -9   9      161.52      159.99     20.27 o 
  -1  -9   9       28.01       11.24      9.28 o 
   0  -9   9       36.35       39.81     12.70 o 
   1  -9   9        8.19        5.62      9.04 o 
   2  -9   9       38.82       40.55     13.68 o 
  -6  -8   9       12.08        7.57      7.82 o 
  -5  -8   9       17.25       22.11      6.73 o 
  -4  -8   9        1.31       -2.44      6.11 o 
  -3  -8   9        1.27       -2.20      5.37 o 
  -2  -8   9       21.56       37.86     11.24 o 
  -1  -8   9      230.29      231.81     22.47 o 
   0  -8   9      102.58       72.55     14.90 o 
   1  -8   9       54.95       64.00     14.90 o 
   2  -8   9        3.98       -2.93      7.08 o 
   3  -8   9       10.31       -1.22      7.57 o 
   4  -8   9        0.97       -0.73      7.33 o 
  -7  -7   9       32.33       11.72      9.04 o 
  -6  -7   9        4.45        8.55      8.30 o 
  -5  -7   9      132.92      132.27     24.06 o 
  -4  -7   9      123.75      100.94      9.73 o 
  -3  -7   9       84.22       65.46     12.46 o 
  -2  -7   9        9.07        4.64      6.60 o 
  -1  -7   9        0.96        9.04      6.84 o 
   0  -7   9       88.31       92.09     14.66 o 
   1  -7   9      152.00      138.50     18.08 o 
   2  -7   9      303.83      295.31     24.18 o 
   3  -7   9        0.94       -1.71      5.62 o 
   4  -7   9        0.07        7.33      8.30 o 
   5  -7   9        4.42       -3.66      8.30 o 
  -7  -6   9      117.09      161.21     18.56 o 
  -6  -6   9       26.07       29.80      9.77 o 
  -5  -6   9       18.23       12.21      7.57 o 
  -4  -6   9       67.31       60.37      8.43 o 
  -3  -6   9       37.76       49.46     20.03 o 
  -2  -6   9        8.44       -5.50      3.66 o 
  -1  -6   9      112.72      106.74     13.92 o 
   0  -6   9       49.73       58.62     11.97 o 
   1  -6   9      973.92      923.56     39.81 o 
   2  -6   9      107.89      107.72     15.39 o 
   3  -6   9        6.18        4.40      6.60 o 
   4  -6   9       12.24       12.21      8.06 o 
   5  -6   9        1.62       -3.66      6.35 o 
   6  -6   9       13.98       18.56     10.01 o 
  -8  -5   9        1.60        1.22      8.06 o 
  -7  -5   9       76.60       96.48     14.41 o 
  -6  -5   9       17.13       11.48      7.82 o 
  -5  -5   9       97.12       90.18      8.98 o 
  -4  -5   9       89.08       80.64      6.46 o 
  -3  -5   9        0.17        0.07      2.28 o 
  -2  -5   9      561.24      496.34     24.91 o 
  -1  -5   9        1.90        1.47      5.62 o 
   0  -5   9      982.67      914.52     36.88 o 
   1  -5   9     2793.05     2843.95     73.52 o 
   2  -5   9      284.21      308.99     22.23 o 
   3  -5   9       99.14       94.53     13.68 o 
   4  -5   9       95.19       90.62     14.90 o 
   5  -5   9      201.59      188.08     20.03 o 
   6  -5   9       40.85       21.50      9.53 o 
   7  -5   9        4.52        5.62      8.30 o 
  -8  -4   9       35.57       20.03     10.50 o 
  -7  -4   9        2.98       13.92      7.82 o 
  -6  -4   9        0.91       -2.69      5.62 o 
  -5  -4   9       12.07       11.83      6.72 o 
  -4  -4   9        0.85        1.04      2.88 o 
  -3  -4   9       60.77       52.27      4.95 o 
  -2  -4   9        7.04        5.91      5.86 o 
  -1  -4   9       74.81       75.23     10.01 o 
   0  -4   9      369.90      362.49     20.52 o 
   1  -4   9      206.32      247.44     17.59 o 
   2  -4   9      225.85      178.80     16.61 o 
   3  -4   9     1129.90     1143.64     42.99 o 
   4  -4   9       29.52       17.34      7.33 o 
   5  -4   9        6.25        4.40      5.86 o 
   6  -4   9      143.61      134.59     16.61 o 
   7  -4   9       19.88       12.21      8.06 o 
   8  -4   9       92.01       74.50     15.63 o 
  -8  -3   9      107.31      122.38     17.34 o 
  -7  -3   9       34.88       49.34     11.72 o 
  -6  -3   9       75.42       67.06      8.63 o 
  -5  -3   9       21.19       18.06      7.08 o 
  -4  -3   9        2.78        3.23      3.19 o 
  -3  -3   9       52.59       58.20      4.77 o 
  -2  -3   9      272.06      257.58     10.32 o 
  -1  -3   9       53.60       74.01      9.28 o 
   0  -3   9       15.25        3.42      3.66 o 
   1  -3   9       26.23       23.45      6.35 o 
   2  -3   9     1158.64     1187.12     40.55 o 
   3  -3   9      352.48      361.27     22.23 o 
   4  -3   9       67.94       69.37     11.97 o 
   5  -3   9      358.71      304.60     21.74 o 
   6  -3   9      228.36      215.20     19.54 o 
   7  -3   9        0.06        4.40      6.60 o 
   8  -3   9        3.14        0.24      6.84 o 
  -8  -2   9       63.83       64.49     13.68 o 
  -7  -2   9      112.83      145.83     16.85 o 
  -6  -2   9       11.78       14.39      4.99 o 
  -5  -2   9      397.97      398.48     16.56 o 
  -4  -2   9       29.95       26.12      5.18 o 
  -3  -2   9        9.34        9.64      3.23 o 
  -2  -2   9      195.61      181.80      7.23 o 
  -1  -2   9       76.91       87.45      9.04 o 
   0  -2   9      402.72      398.39     19.30 o 
   1  -2   9      102.17      106.25     10.99 o 
   2  -2   9     1017.55     1011.98     35.42 o 
   3  -2   9      233.32      230.34     16.61 o 
   4  -2   9      540.05      587.45     28.09 o 
   5  -2   9       17.35       30.53      8.55 o 
   6  -2   9        4.91        3.66      5.86 o 
   7  -2   9      273.62      288.72     22.96 o 
   8  -2   9      293.64      311.44     24.43 o 
   9  -2   9        4.67        1.22      8.55 o 
  -8  -1   9      106.42      140.21     18.56 o 
  -7  -1   9       13.97       14.36      6.51 o 
  -6  -1   9        1.07       -3.48      3.98 o 
  -5  -1   9        0.44        3.30      3.80 o 
  -4  -1   9       87.59       85.68      8.10 o 
  -3  -1   9      263.79      263.23     13.56 o 
  -2  -1   9      374.13      360.35      9.96 o 
  -1  -1   9        0.02        0.07      1.27 o 
   0  -1   9        6.90        5.86      3.18 o 
   1  -1   9     1093.14     1093.57     34.44 o 
   2  -1   9       28.96       35.42      7.57 o 
   3  -1   9     1198.52     1170.26     37.86 o 
   4  -1   9       34.41       35.42      7.82 o 
   5  -1   9      493.91      459.46     24.91 o 
   6  -1   9       58.12       47.39     10.75 o 
   7  -1   9      169.14      175.38     17.83 o 
   8  -1   9      197.47      253.55     21.98 o 
   9  -1   9       78.75       89.40     15.39 o 
  10  -1   9       29.51       25.16     11.72 o 
  -7   0   9       76.10       75.59     10.00 o 
  -6   0   9       56.26       53.81      8.27 o 
  -5   0   9      104.70      104.14      9.62 o 
  -4   0   9      294.18      312.70     14.01 o 
  -3   0   9      120.25      117.16      8.39 o 
  -2   0   9      695.45      727.76     18.88 o 
  -1   0   9      295.50      268.01      7.84 o 
   0   0   9       55.40       44.63      4.97 o 
   1   0   9      466.50      432.83     18.81 o 
   2   0   9      826.43      755.99     27.11 o 
   3   0   9      524.23      484.86     22.47 o 
   4   0   9       35.48       17.59      5.86 o 
   5   0   9       39.16       38.59      8.06 o 
   6   0   9       11.81        1.95      5.13 o 
   7   0   9        1.29        3.66      5.62 o 
   8   0   9      211.66      187.11     18.81 o 
   9   0   9        0.08        0.98      7.57 o 
  10   0   9      103.29      149.00     19.54 o 
  -7   1   9       18.42       20.17      8.55 o 
  -6   1   9      150.07      150.03     12.09 o 
  -5   1   9      189.19      200.30     15.75 o 
  -4   1   9      106.77      117.04      9.60 o 
  -3   1   9        1.97       -0.61      2.64 o 
  -2   1   9      411.57      436.08     14.60 o 
  -1   1   9     1402.11     1423.76     21.10 o 
   0   1   9      391.33      392.02     13.09 o 
   1   1   9      322.38      343.08     12.52 o 
   2   1   9     3109.42     3043.52     65.22 o 
   3   1   9      629.42      629.47     25.16 o 
   4   1   9       27.80       22.72      6.11 o 
   5   1   9       85.73       86.71     10.99 o 
   6   1   9        7.70       10.26      5.86 o 
   7   1   9       14.29       22.96      8.30 o 
   8   1   9        2.50        5.86      7.33 o 
   9   1   9        0.45       -0.49      6.11 o 
  10   1   9        0.20        3.18      7.57 o 
  -7   2   9       71.86       62.62     14.41 o 
  -6   2   9       54.92       55.16      8.97 o 
  -5   2   9       80.30       83.54     10.38 o 
  -4   2   9       43.58       42.30      7.03 o 
  -3   2   9      409.98      410.82     15.96 o 
  -2   2   9      442.81      452.61     15.32 o 
  -1   2   9       63.12       61.85      7.45 o 
   0   2   9      360.58      388.40      9.61 o 
   1   2   9        0.26       -0.64      3.05 o 
   2   2   9      245.87      247.08     10.84 o 
   3   2   9      224.57      180.75     13.19 o 
   4   2   9       46.61       51.54      8.30 o 
   6   2   9      459.09      418.18     23.45 o 
   7   2   9      383.97      326.09     21.98 o 
   8   2   9       49.12       28.58      9.28 o 
   9   2   9      116.02      137.28     17.10 o 
  10   2   9       69.81       75.97     14.90 o 
  11   2   9        6.88        1.71      9.28 o 
  -6   3   9        6.64        3.27     11.11 o 
  -5   3   9       19.27       15.98     11.60 o 
  -4   3   9      146.24      155.98     11.50 o 
  -3   3   9        3.35        6.25      3.66 o 
  -2   3   9      556.20      533.06     17.53 o 
  -1   3   9      133.06      111.69     16.37 o 
   0   3   9      154.52      158.24      6.34 o 
   1   3   9      692.63      711.44     18.63 o 
   2   3   9      665.37      630.16     21.50 o 
   3   3   9       16.66       19.16      9.89 o 
   4   3   9        0.89       -0.61      4.03 o 
   5   3   9        6.07        2.20      3.91 o 
   6   3   9        9.85       12.21      6.11 o 
   7   3   9      297.02      262.58     19.54 o 
   8   3   9       50.54       41.28     10.75 o 
   9   3   9       44.82       45.43     11.97 o 
  10   3   9      112.67      141.18     18.56 o 
  11   3   9       62.60       95.26     17.34 o 
  -6   4   9       33.90       36.86     11.60 o 
  -5   4   9      128.38      120.57     11.91 o 
  -4   4   9       29.47       33.25      9.28 o 
  -3   4   9      242.09      237.78     13.25 o 
  -2   4   9       82.95       86.10      8.21 o 
  -1   4   9      773.02      754.45     20.77 o 
   0   4   9       89.77       88.62      7.00 o 
   1   4   9       12.73        9.87      4.34 o 
   2   4   9      564.82      501.74     17.34 o 
   3   4   9      144.40      135.97      8.80 o 
   4   4   9      131.03      141.61     16.61 o 
   5   4   9       34.67       39.95      8.30 o 
   6   4   9       63.87       65.95     11.48 o 
   7   4   9      197.07      199.56     18.81 o 
   8   4   9       44.45       52.03     12.21 o 
   9   4   9       28.36       23.94     10.26 o 
  10   4   9        3.04       -9.53      6.35 o 
  11   4   9      156.91      218.62     23.45 o 
  -5   5   9        7.97       10.26      5.78 o 
  -4   5   9      221.56      183.07     13.62 o 
  -3   5   9       96.95       93.14      9.56 o 
  -2   5   9        5.36        2.90      3.42 o 
  -1   5   9      645.35      677.25     40.18 o 
   0   5   9        0.03        2.81      2.44 o 
   1   5   9       11.29       12.04      2.77 o 
   2   5   9      365.56      372.35     10.63 o 
   3   5   9      326.55      290.01     12.61 o 
   4   5   9      243.48      245.74     15.27 o 
   5   5   9      330.55      307.18     21.86 o 
   6   5   9      216.41      240.84     19.05 o 
   7   5   9       47.25       56.67     11.72 o 
   8   5   9        6.77        5.37      7.08 o 
   9   5   9      143.64      129.46     17.59 o 
  10   5   9       82.95       78.41     15.63 o 
  11   5   9       10.77        5.37      9.53 o 
  -5   6   9        5.69        4.01      5.59 o 
  -4   6   9      118.44      119.24     12.27 o 
  -3   6   9       75.77       60.83      8.85 o 
  -2   6   9       22.01       21.90      6.04 o 
  -1   6   9      139.69      132.18     10.39 o 
   0   6   9       84.80       95.33      9.04 o 
   1   6   9       17.14       15.20      5.86 o 
   2   6   9        9.19        3.07      2.24 o 
   3   6   9        0.81       -2.93      2.59 o 
   4   6   9        2.89        0.98      2.94 o 
   5   6   9       75.10       50.07     10.50 o 
   6   6   9      190.31      172.69     17.59 o 
   7   6   9        1.53        8.30      7.08 o 
   8   6   9      262.18      289.70     23.45 o 
   9   6   9       33.68       28.09     11.24 o 
  10   6   9       57.96       60.09     14.66 o 
  11   6   9       21.58       30.29     12.21 o 
  -4   7   9       60.80       51.72     10.63 o 
  -3   7   9       40.24       33.16      8.67 o 
  -2   7   9       21.48       23.85      6.78 o 
  -1   7   9       10.81       17.09     11.11 o 
   0   7   9       44.98       30.32      6.24 o 
   1   7   9       44.04       39.06      6.72 o 
   2   7   9        9.91       10.79      4.65 o 
   3   7   9       29.23       33.33      4.63 o 
   4   7   9      145.35      145.63     10.09 o 
   5   7   9        1.97        0.00      4.64 o 
   6   7   9      181.52      204.94     19.54 o 
   7   7   9      200.10      254.03     21.74 o 
   8   7   9      282.02      312.41     24.18 o 
   9   7   9      121.77      122.62     17.83 o 
  10   7   9        6.69        0.49      7.82 o 
  11   7   9      164.45      211.04     24.67 o 
  -3   8   9        1.73        5.96      5.22 o 
  -2   8   9        2.52       -4.30      4.51 o 
  -1   8   9        2.00        6.61      7.57 o 
   0   8   9       14.93       13.48      5.25 o 
   1   8   9      210.41      206.70     34.69 o 
   2   8   9       17.48        8.87      5.49 o 
   3   8   9       45.53       34.98      4.80 o 
   4   8   9       64.77       62.29     10.99 o 
   5   8   9       61.63       67.42     11.72 o 
   6   8   9      106.98       80.12     13.19 o 
   7   8   9        8.81        9.53      7.33 o 
   8   8   9      484.96      521.01     31.27 o 
   9   8   9        0.96       -3.66      7.08 o 
  10   8   9      107.00       95.02     18.32 o 
  -2   9   9        6.69        6.11      7.82 o 
  -1   9   9       59.73       76.58     17.59 o 
   0   9   9      139.18      136.71     12.13 o 
   1   9   9       50.86       54.02      8.21 o 
   2   9   9      182.08      184.38     12.72 o 
   3   9   9      106.30      103.71      9.25 o 
   4   9   9       88.91       69.44      8.07 o 
   5   9   9        9.91       10.99      6.60 o 
   6   9   9        0.34        2.69      5.62 o 
   7   9   9      231.86      250.61     22.72 o 
   8   9   9        0.10       -3.18      6.11 o 
   9   9   9      276.47      280.66     25.89 o 
  10   9   9       26.69       26.14     12.70 o 
   0  10   9        6.63        0.49      6.11 o 
   1  10   9       36.73       50.07     11.24 o 
   2  10   9       39.35       46.76      8.14 o 
   3  10   9       63.07       75.72     12.21 o 
   4  10   9        0.12       -0.46      3.61 o 
   5  10   9       80.40       75.72     13.68 o 
   6  10   9        5.85        6.84      7.33 o 
   7  10   9       13.47       13.43      8.06 o 
   8  10   9      168.67      169.52     20.52 o 
   9  10   9        0.04        3.91      7.82 o 
   1  11   9       17.70       22.72      9.28 o 
   2  11   9        1.15       -4.40      5.13 o 
   3  11   9        0.66       10.75      6.84 o 
   4  11   9       14.39       18.56      8.06 o 
   5  11   9       21.95       17.34      9.53 o 
   6  11   9       94.72      103.08     16.85 o 
   7  11   9       23.95       24.67      9.77 o 
   8  11   9      292.24      386.67     30.04 o 
  -3  -9  10        0.67       -8.06      6.60 o 
  -2  -9  10       39.96       49.10     13.92 o 
  -1  -9  10        1.55       -1.95      8.55 o 
   0  -9  10       37.48       54.23     14.90 o 
   1  -9  10        0.81        4.89      8.30 o 
  -5  -8  10      138.16      119.20     17.10 o 
  -4  -8  10        7.22        1.95      7.33 o 
  -3  -8  10      107.62      107.96     17.10 o 
  -2  -8  10      110.84       69.13     14.41 o 
  -1  -8  10      228.66      231.81     23.45 o 
   0  -8  10        1.08       -2.69      6.60 o 
   1  -8  10        3.49       -4.15      6.35 o 
   2  -8  10       10.30        6.84      9.53 o 
   3  -8  10        9.59       19.54     10.75 o 
  -4  -7  10       26.65       32.00     10.75 o 
  -3  -7  10        0.60       -1.47      5.37 o 
  -2  -7  10      192.98      213.97     20.52 o 
  -1  -7  10       30.74       41.52     11.72 o 
   0  -7  10      175.34      227.90     21.98 o 
   1  -7  10       19.10        4.89      8.06 o 
   2  -7  10        9.53       -9.53      6.35 o 
   3  -7  10        4.59        6.60      7.82 o 
   4  -7  10        2.06       -2.93      7.08 o 
  -4  -6  10       21.49       13.24     12.34 o 
  -3  -6  10        1.47       -3.91      4.64 o 
  -2  -6  10      166.39      222.52     19.54 o 
  -1  -6  10       75.34       59.36     11.97 o 
   0  -6  10       32.62       24.67      9.53 o 
   1  -6  10       19.31       38.11     10.99 o 
   2  -6  10      112.57       69.37     13.43 o 
   3  -6  10       11.93       19.05      9.28 o 
   4  -6  10       50.73       33.95     11.24 o 
   5  -6  10       23.10       27.85     11.97 o 
   6  -6  10       70.51       60.09     14.41 o 
  -7  -5  10       14.72       23.94      9.77 o 
  -5  -5  10       49.03       46.65     10.99 o 
  -4  -5  10       73.63       69.61     12.21 o 
  -3  -5  10        5.58        7.82      6.35 o 
  -2  -5  10      162.99      163.66     15.88 o 
  -1  -5  10      454.90      464.59     25.89 o 
   0  -5  10      171.79      176.36     17.34 o 
   1  -5  10        3.58        9.77      6.84 o 
   2  -5  10      155.40      152.42     17.34 o 
   3  -5  10        6.31        8.06      6.35 o 
   4  -5  10       65.70       68.15     13.68 o 
   5  -5  10      117.90       96.24     15.88 o 
   6  -5  10        0.89       -5.13      5.86 o 
   7  -5  10       26.63       40.06     12.70 o 
  -7  -4  10       30.41       40.55     11.97 o 
  -6  -4  10        4.51        4.64      7.08 o 
  -5  -4  10        2.27        0.24      5.37 o 
  -4  -4  10      114.63       94.29     12.95 o 
  -3  -4  10       49.59       54.46     11.36 o 
  -2  -4  10      168.22      158.04     14.17 o 
  -1  -4  10       10.73       13.92      5.62 o 
   0  -4  10        0.46       -1.95      4.89 o 
   1  -4  10      301.50      268.20     19.54 o 
   2  -4  10      367.75      345.63     22.96 o 
   3  -4  10        4.59       12.70      7.08 o 
   4  -4  10       84.83      103.32     15.14 o 
   5  -4  10      178.11      200.78     20.52 o 
   6  -4  10       72.04       83.54     15.14 o 
   7  -4  10        3.52        3.42      7.33 o 
  -7  -3  10        5.99       -4.15      7.82 o 
  -6  -3  10       34.80       26.55      7.08 o 
  -5  -3  10      262.50      265.79     21.98 o 
  -4  -3  10        1.45       -1.22      4.15 o 
  -3  -3  10       14.35       26.62      8.55 o 
  -2  -3  10      292.64      317.27     13.83 o 
  -1  -3  10      179.84      204.20     14.90 o 
   0  -3  10      169.55      169.76     13.92 o 
   1  -3  10       89.58       97.71     11.72 o 
   2  -3  10      236.96      250.37     19.05 o 
   3  -3  10        0.88       -4.64      3.42 o 
   4  -3  10       65.95       73.03     13.19 o 
   5  -3  10      158.33      166.34     17.59 o 
   6  -3  10       86.87       92.58     14.66 o 
   7  -3  10      104.93      105.03     16.12 o 
   8  -3  10       46.32       53.49     13.92 o 
  -7  -2  10       14.91       13.19      9.04 o 
  -6  -2  10        6.91        3.93      4.83 o 
  -5  -2  10      203.43      258.50     13.88 o 
  -4  -2  10      144.26      155.67     10.67 o 
  -3  -2  10        5.43        9.28      6.11 o 
  -2  -2  10        6.11        5.59      2.48 o 
  -1  -2  10      465.53      501.96     22.47 o 
   0  -2  10      109.32      127.02     12.21 o 
   1  -2  10       82.98      113.09     12.21 o 
   2  -2  10        0.22        4.89      3.91 o 
   3  -2  10        0.34        0.00      3.66 o 
   4  -2  10       14.04       11.24      6.35 o 
   5  -2  10       12.12        3.42      5.37 o 
   6  -2  10        0.04        3.91      6.11 o 
   7  -2  10       11.28       10.99      8.06 o 
   8  -2  10      120.77      124.33     17.59 o 
   9  -2  10        1.21       -4.15      7.08 o 
  -7  -1  10       62.80       43.72      9.13 o 
  -6  -1  10        3.83        3.99      5.09 o 
  -5  -1  10        0.08       -5.27      3.51 o 
  -4  -1  10      288.45      336.17     21.98 o 
  -3  -1  10       75.55       68.39     11.97 o 
  -2  -1  10       20.79       28.58      8.06 o 
  -1  -1  10      413.62      402.88     19.05 o 
   0  -1  10      551.27      593.07     24.18 o 
   1  -1  10        1.31       -3.66      2.44 o 
   2  -1  10      105.04       81.10     10.01 o 
   3  -1  10      162.04      171.72     14.17 o 
   4  -1  10       37.32       44.46      9.28 o 
   5  -1  10       24.83       17.10      7.82 o 
   6  -1  10       24.51       10.99      7.08 o 
   7  -1  10       51.22       62.78     12.46 o 
   8  -1  10       98.21       91.60     15.88 o 
   9  -1  10       24.33       14.66      9.77 o 
  -7   0  10       32.25       39.32      8.63 o 
  -6   0  10       47.14       56.81     13.56 o 
  -5   0  10       73.50       71.66     16.12 o 
  -4   0  10       69.60       53.55      7.51 o 
  -3   0  10       11.67       18.56      7.82 o 
  -2   0  10      129.65      130.44     14.66 o 
  -1   0  10        1.90       -0.23      1.94 o 
   0   0  10      108.13      110.46     11.48 o 
   1   0  10       90.76       77.43      9.04 o 
   2   0  10       61.34       53.98      8.30 o 
   3   0  10      438.35      407.92     21.25 o 
   4   0  10      757.39      661.22     28.82 o 
   5   0  10        8.13        5.37      4.89 o 
   6   0  10        0.90       -0.73      4.64 o 
   7   0  10      220.40      261.12     21.01 o 
   8   0  10        6.69        4.15      7.08 o 
   9   0  10      146.24      151.69     19.30 o 
  10   0  10       18.61       41.28     13.68 o 
  -7   1  10       90.53      108.78     18.56 o 
  -6   1  10      101.94       97.56     10.82 o 
  -5   1  10       28.08       30.64      7.04 o 
  -4   1  10      281.29      266.17     13.91 o 
  -3   1  10        3.23        0.98      3.33 o 
  -2   1  10       89.97       91.35     13.19 o 
  -1   1  10      509.36      546.66     27.36 o 
   0   1  10      139.52      124.36      7.82 o 
   1   1  10      243.97      229.81     19.54 o 
   2   1  10       55.08       71.32      8.79 o 
   3   1  10      145.94      138.01     12.70 o 
   4   1  10      598.78      608.95     27.11 o 
   5   1  10      882.12      799.23     32.98 o 
   6   1  10        0.02       -1.95      4.64 o 
   7   1  10      435.22      463.12     27.11 o 
   8   1  10      110.92      142.16     17.34 o 
   9   1  10        3.33        9.77      8.55 o 
  10   1  10      146.65      147.53     19.30 o 
  -6   2  10      159.13      195.13     14.71 o 
  -5   2  10        4.57       -4.13      4.56 o 
  -4   2  10      264.78      307.24     15.49 o 
  -3   2  10        0.42        6.99      3.57 o 
  -2   2  10      187.32      196.14     18.56 o 
  -1   2  10      650.52      646.32     31.02 o 
   0   2  10      705.01      718.04     22.35 o 
   1   2  10       20.62       26.63      4.58 o 
   2   2  10      299.02      308.43     12.55 o 
   3   2  10       58.50       58.24      6.30 o 
   4   2  10      102.46       99.42     11.48 o 
   5   2  10      831.65      755.26     31.27 o 
   6   2  10       49.96       56.18     10.99 o 
   7   2  10       25.16       23.45      9.04 o 
   8   2  10      294.66      259.16     21.98 o 
   9   2  10        0.29        5.13      7.82 o 
  10   2  10       97.28      111.38     17.59 o 
  -6   3  10       26.12       25.21      7.44 o 
  -5   3  10      197.85      154.75     17.34 o 
  -4   3  10       58.56       62.91     25.53 o 
  -3   3  10      161.23      187.19     13.07 o 
  -2   3  10       64.05       57.00      6.96 o 
  -1   3  10      165.87      170.74     17.10 o 
   0   3  10      361.97      380.32     23.20 o 
   1   3  10      277.16      297.01     14.05 o 
   2   3  10      162.84      163.77     16.00 o 
   3   3  10      102.89       79.59     10.38 o 
   4   3  10       96.42       93.48      7.75 o 
   5   3  10      215.38      206.65     16.37 o 
   6   3  10     1150.10     1157.81     42.01 o 
   7   3  10      155.89      154.86     17.10 o 
   8   3  10       97.54       85.98     13.92 o 
   9   3  10      146.32      212.26     21.50 o 
  10   3  10        6.77       11.24     10.01 o 
  -5   4  10        4.26       10.33      5.68 o 
  -4   4  10        0.19       -2.08      4.23 o 
  -3   4  10        4.95        7.69      4.46 o 
  -2   4  10       26.65       21.71      5.15 o 
  -1   4  10       44.17       54.47     11.72 o 
   0   4  10      436.59      412.07     25.40 o 
   1   4  10        9.17        8.32      3.43 o 
   2   4  10      194.18      202.03     10.67 o 
   3   4  10        5.66        7.91      3.27 o 
   4   4  10     1249.47     1254.76     28.63 o 
   5   4  10       36.46       36.12      5.74 o 
   6   4  10      273.47      258.92     19.79 o 
   7   4  10      102.79       71.81     12.70 o 
   8   4  10      481.76      513.44     30.53 o 
   9   4  10        7.39        7.82      8.30 o 
  10   4  10       22.83       31.75     11.72 o 
  -5   5  10       17.83        8.15      6.40 o 
  -4   5  10       26.67       45.38      8.76 o 
  -3   5  10       80.49       89.07      9.84 o 
  -2   5  10       83.52       78.71      8.76 o 
  -1   5  10       12.22        5.07      4.40 o 
   0   5  10      500.70      500.49     28.58 o 
   1   5  10      149.66      112.61     13.92 o 
   2   5  10      350.63      327.97     13.91 o 
   3   5  10       50.80       52.64      6.56 o 
   4   5  10      224.14      239.19     11.90 o 
   5   5  10     3909.65     3980.78     62.15 o 
   6   5  10      524.84      553.74     29.31 o 
   7   5  10       27.67       25.65      9.28 o 
   8   5  10       65.16       90.62     15.39 o 
   9   5  10       65.53       63.26     14.41 o 
  10   5  10        6.45        1.22      8.55 o 
  11   5  10       93.09      116.27     19.54 o 
  -4   6  10      123.09      123.32     12.61 o 
  -3   6  10       55.86       69.98      9.57 o 
  -2   6  10       62.64       58.32      8.43 o 
  -1   6  10      234.01      265.19     15.75 o 
   0   6  10       70.70       81.83     14.66 o 
   1   6  10       89.87       78.41     13.19 o 
   2   6  10       34.78       22.07      7.57 o 
   3   6  10       44.54       48.97      6.71 o 
   4   6  10      218.40      185.61     18.81 o 
   5   6  10      139.21      107.72     14.17 o 
   6   6  10        0.53       -2.69      4.89 o 
   7   6  10     1166.21     1322.68     50.07 o 
   8   6  10        7.58       -6.11      5.37 o 
   9   6  10       50.16       62.04     14.90 o 
  10   6  10       14.26       21.01     10.50 o 
  -3   7  10       70.99       77.27     10.62 o 
  -2   7  10       26.81       36.30      7.92 o 
  -1   7  10      185.30      205.72     14.19 o 
   0   7  10        0.17       -2.68      8.18 o 
   1   7  10        8.58        8.55      8.06 o 
   2   7  10        2.44        0.00      6.35 o 
   3   7  10       49.90       51.64      7.08 o 
   4   7  10      189.31      177.36     11.46 o 
   5   7  10       18.26       17.83      7.33 o 
   6   7  10      390.19      429.66     26.62 o 
   7   7  10      396.88      393.26     26.62 o 
   8   7  10        8.92        7.82      7.82 o 
   9   7  10       89.41      107.96     17.83 o 
  10   7  10       20.39       31.02     12.70 o 
  -2   8  10        1.19        5.61      6.47 o 
  -1   8  10       30.73       34.78      7.85 o 
   0   8  10        6.66        7.29      4.74 o 
   1   8  10        0.04       -8.30      7.08 o 
   2   8  10       10.24       -0.73      6.11 o 
   3   8  10       21.42       24.88      6.39 o 
   4   8  10      121.79      109.92     14.41 o 
   5   8  10      115.07      147.29     16.61 o 
   6   8  10        3.75        5.86      6.60 o 
   7   8  10        8.92        8.79      7.33 o 
   8   8  10      247.40      274.06     24.18 o 
   9   8  10      185.30      215.68     23.20 o 
  10   8  10        4.58       -2.44      8.79 o 
  -1   9  10        0.20       10.72      6.22 o 
   0   9  10       23.49       19.13     12.09 o 
   1   9  10        1.42       -3.18      7.33 o 
   2   9  10       99.87      100.15     15.88 o 
   4   9  10        0.01       -6.60      4.40 o 
   5   9  10      107.73      136.05     16.61 o 
   6   9  10      201.86      243.29     21.98 o 
   7   9  10        5.38        6.60      7.33 o 
   8   9  10        0.02       -4.15      5.86 o 
   9   9  10      104.00      147.29     20.27 o 
   0  10  10        0.07       -2.13      5.28 o 
   1  10  10        5.13       -4.15      7.82 o 
   2  10  10      152.80      164.14     20.27 o 
   4  10  10        8.49        8.06      7.33 o 
   5  10  10       28.46       48.36     12.21 o 
   6  10  10      251.63      292.87     24.67 o 
   7  10  10       26.79       25.40     10.01 o 
   8  10  10        3.55        5.13      7.82 o 
   5  11  10      156.61      194.68     21.25 o 
   6  11  10       60.35       95.26     16.37 o 
   7  11  10       19.36       17.83      9.77 o 
  -4  -8  11       27.70       36.40     12.21 o 
  -3  -8  11        5.53       23.45     10.75 o 
  -2  -8  11       81.21      107.23     17.10 o 
  -1  -8  11        1.97       -0.24      7.33 o 
   0  -8  11       16.12        6.60      9.53 o 
   1  -8  11       18.90       34.20     13.19 o 
   2  -8  11        6.33       16.37     10.50 o 
  -4  -7  11       68.66       74.50     13.92 o 
  -3  -7  11       31.35       44.21     12.46 o 
  -2  -7  11       56.06       93.06     15.63 o 
  -1  -7  11       47.79       64.24     14.17 o 
   0  -7  11       32.95       13.19      8.79 o 
   1  -7  11       61.24       90.13     16.12 o 
   2  -7  11       48.82       40.79     12.21 o 
   3  -7  11       23.79       41.77     12.95 o 
   4  -7  11        4.80       20.76     11.48 o 
  -4  -6  11        5.55        6.35      7.08 o 
  -3  -6  11        4.84       15.88      8.30 o 
  -2  -6  11       25.71       26.87      9.77 o 
  -1  -6  11        9.00       15.63      8.79 o 
   0  -6  11       90.07       55.20     12.46 o 
   1  -6  11       55.80       49.59     12.70 o 
   2  -6  11       65.83       67.66     13.68 o 
   3  -6  11       43.89       84.76     15.88 o 
   4  -6  11       37.99       24.18     10.99 o 
   5  -6  11        4.88        3.66      8.55 o 
  -5  -5  11       74.25       88.42     14.41 o 
  -4  -5  11      309.36      340.26     24.43 o 
  -3  -5  11       13.55       25.16      9.04 o 
  -2  -5  11        2.04        8.30      6.84 o 
  -1  -5  11       12.63       15.88      7.82 o 
   0  -5  11       51.32       44.70     10.99 o 
   1  -5  11       16.56       21.50      8.55 o 
   2  -5  11        4.57       -3.18      4.89 o 
   3  -5  11       53.00       61.80     13.19 o 
   4  -5  11        0.02        1.22      6.60 o 
   5  -5  11       30.64       45.92     13.19 o 
   6  -5  11        3.94        5.37      8.55 o 
  -5  -4  11       30.26       35.17     10.01 o 
  -4  -4  11       18.54       33.22     10.26 o 
  -3  -4  11        0.64        1.47      5.13 o 
  -2  -4  11       96.51      110.90     12.95 o 
  -1  -4  11      318.55      329.76     21.74 o 
   0  -4  11      500.58      448.71     25.40 o 
   1  -4  11       37.54       49.10     10.99 o 
   2  -4  11       54.57       72.30     12.95 o 
   3  -4  11       24.19       15.39      8.06 o 
   4  -4  11      156.68      171.96     19.05 o 
   5  -4  11       59.81       50.07     12.70 o 
   6  -4  11       18.31        7.57      8.55 o 
   7  -4  11       99.33       88.91     16.61 o 
  -6  -3  11       24.24       39.08     12.46 o 
  -5  -3  11       25.41       11.72      7.57 o 
  -4  -3  11        0.33        3.66      5.62 o 
  -3  -3  11       59.94       68.15     12.46 o 
  -2  -3  11        3.22        1.57      2.62 o 
  -1  -3  11       44.47       54.96      9.04 o 
   0  -3  11      203.11      202.98     16.12 o 
   1  -3  11      541.12      563.76     28.58 o 
   2  -3  11      332.66      348.81     22.96 o 
   3  -3  11       87.71       69.86     12.46 o 
   4  -3  11        2.38        1.22      5.62 o 
   5  -3  11        1.91       12.95      7.82 o 
   6  -3  11       17.10       21.25      9.04 o 
   7  -3  11       51.91       34.93     11.48 o 
   8  -3  11      164.20      159.02     20.52 o 
  -6  -2  11        0.49       -2.44      6.84 o 
  -5  -2  11       10.39        5.37      6.11 o 
  -4  -2  11        0.01       -4.89      5.13 o 
  -3  -2  11        0.31        0.98      5.13 o 
  -2  -2  11        9.14        1.71      5.37 o 
  -1  -2  11        4.94        1.48      2.88 o 
   0  -2  11      136.24      143.38     13.43 o 
   1  -2  11     2324.04     2378.15     62.29 o 
   2  -2  11     1930.84     1878.63     55.45 o 
   3  -2  11        1.20       -2.44      4.40 o 
   4  -2  11      549.17      535.91     28.82 o 
   5  -2  11      410.72      363.71     24.43 o 
   6  -2  11        8.27        0.73      6.35 o 
   7  -2  11      234.96      268.20     24.18 o 
   8  -2  11      122.52      129.95     18.56 o 
  -6  -1  11        6.57       -7.82      6.60 o 
  -5  -1  11        7.31        7.33      7.33 o 
  -4  -1  11       52.02       57.40     12.21 o 
  -3  -1  11       16.41        8.79      7.33 o 
  -2  -1  11        2.63        2.44      4.89 o 
  -1  -1  11      112.24       89.83      7.85 o 
   0  -1  11      562.76      612.86     19.64 o 
   1  -1  11      227.17      236.45     15.88 o 
   2  -1  11      251.18      272.35     17.83 o 
   3  -1  11      158.85      149.98     14.66 o 
   4  -1  11      259.59      234.25     18.32 o 
   5  -1  11        0.03       -0.73      4.64 o 
   6  -1  11      243.44      178.56     18.56 o 
   7  -1  11      366.79      402.06     27.85 o 
   8  -1  11        2.97        7.08      8.06 o 
   9  -1  11        8.37        4.64     10.01 o 
  -6   0  11       64.00       68.39     15.39 o 
  -5   0  11        1.87       -1.47      6.35 o 
  -4   0  11       20.90        6.11      7.33 o 
  -3   0  11        1.70       12.21      7.33 o 
  -2   0  11       16.34       25.40      8.55 o 
  -1   0  11       36.80       30.04      8.55 o 
   0   0  11       16.67       18.24      4.15 o 
   1   0  11      242.99      240.10     13.43 o 
   2   0  11       19.33        5.13      4.15 o 
   3   0  11      572.97      594.05     27.11 o 
   4   0  11       41.91       36.64      9.04 o 
   5   0  11       32.58       21.98      7.82 o 
   6   0  11      632.91      630.44     32.24 o 
   7   0  11       30.93       26.62      9.28 o 
   8   0  11       17.76       20.52     10.26 o 
   9   0  11      237.87      264.54     24.67 o 
  -6   1  11       60.25       82.56     17.34 o 
  -5   1  11        0.93        3.42      6.84 o 
  -4   1  11        1.49       -3.42      6.11 o 
  -3   1  11       41.61       54.71     12.46 o 
  -2   1  11       42.52       32.73      9.53 o 
  -1   1  11       83.45      104.79     14.66 o 
   0   1  11        3.77       -2.29      4.03 o 
   1   1  11      353.62      362.65     14.25 o 
   2   1  11      296.24      284.85     12.90 o 
   3   1  11        0.05       -1.71      3.18 o 
   4   1  11       46.97       46.41      9.04 o 
   5   1  11      151.98      150.47     15.14 o 
   6   1  11       33.84       19.54      7.82 o 
   7   1  11       67.21       62.78     12.46 o 
   8   1  11       24.28       14.17      8.55 o 
   9   1  11      181.38      235.23     22.96 o 
  10   1  11        1.21        5.13      9.04 o 
  -6   2  11       22.78       10.01     10.75 o 
  -5   2  11       64.96       56.42     15.39 o 
  -4   2  11       59.31       46.41     12.95 o 
  -3   2  11        2.20        0.24      6.60 o 
  -2   2  11      109.85      124.33     16.37 o 
  -1   2  11      188.72      185.88     18.32 o 
   0   2  11       47.41       46.90     10.50 o 
   1   2  11       99.50       85.51      7.61 o 
   2   2  11     1455.01     1387.59     42.87 o 
   3   2  11       63.16       53.43      6.61 o 
   4   2  11        3.69       -1.22      3.42 o 
   5   2  11      278.45      270.40     19.54 o 
   6   2  11      177.28      194.92     18.08 o 
   7   2  11        0.72        0.98      6.35 o 
   8   2  11      129.00      143.38     17.34 o 
   9   2  11      133.56      127.02     17.83 o 
  10   2  11        8.03        3.18      9.53 o 
  -5   3  11        2.52      -12.46      8.30 o 
  -4   3  11       22.34       10.99      9.77 o 
  -3   3  11       50.71       61.80     14.41 o 
  -2   3  11        1.38        6.35      7.33 o 
  -1   3  11      293.68      308.02     23.20 o 
   0   3  11      112.25      103.81     14.66 o 
   1   3  11      620.57      593.27     18.72 o 
   2   3  11      441.27      466.44     16.73 o 
   3   3  11      138.85      131.51      9.24 o 
   4   3  11        6.46        3.15      4.40 o 
   5   3  11      153.92      141.98     15.88 o 
   6   3  11      195.27      191.50     17.83 o 
   7   3  11       11.08        5.62      5.62 o 
   8   3  11      220.50      257.21     22.72 o 
   9   3  11        8.73        5.62      8.30 o 
  10   3  11        0.24       -2.44      8.79 o 
  -5   4  11        5.83       11.24     10.01 o 
  -4   4  11      258.69      285.05     27.36 o 
  -3   4  11       76.38       60.82     15.14 o 
  -2   4  11       13.65       18.56      9.28 o 
  -1   4  11      226.26      261.12     21.98 o 
   0   4  11       66.59       63.75     12.70 o 
   1   4  11      638.67      720.33     34.20 o 
   2   4  11        0.64        2.13      3.19 o 
   3   4  11      477.94      452.08     16.92 o 
   4   4  11        6.72        7.99      6.96 o 
   5   4  11       11.07       14.80      4.06 o 
   6   4  11      227.61      253.55     20.52 o 
   7   4  11       34.34       28.09      9.53 o 
   8   4  11      219.71      241.33     22.72 o 
   9   4  11       29.64       36.88     11.97 o 
  10   4  11       41.13       38.11     13.68 o 
  -4   5  11       10.85        8.06     10.01 o 
  -3   5  11       32.77       27.60     11.97 o 
  -2   5  11        8.37        1.47      7.82 o 
  -1   5  11       21.32       20.52      9.77 o 
   0   5  11      170.36      159.50     18.32 o 
   1   5  11       91.19       88.42     14.17 o 
   2   5  11      218.61      192.77     22.96 o 
   3   5  11       12.44       14.63      4.48 o 
   4   5  11       99.77      104.71      8.71 o 
   5   5  11      507.29      579.96     34.44 o 
   6   5  11        0.01       -0.98      5.62 o 
   7   5  11        6.12        7.08      6.35 o 
   8   5  11      189.59      231.81     22.23 o 
   9   5  11      219.00      259.16     24.67 o 
  10   5  11       92.48       65.22     15.39 o 
  -3   6  11        0.28       -7.82      7.08 o 
  -2   6  11        0.59        6.11      8.79 o 
  -1   6  11       70.09      130.93     18.56 o 
   0   6  11       11.08        9.77      8.55 o 
   1   6  11      198.89      169.52     18.08 o 
   2   6  11      296.23      348.32     23.69 o 
   3   6  11      624.16      615.14     24.06 o 
   4   6  11      100.99       85.39      8.46 o 
   5   6  11        8.92       16.85      8.06 o 
   6   6  11       70.65       98.44     15.14 o 
   7   6  11       28.58       35.91     11.24 o 
   8   6  11       15.87        7.08      8.55 o 
   9   6  11       27.07       47.39     13.68 o 
  10   6  11       52.65       48.85     14.66 o 
  -3   7  11        1.55       -0.24      9.77 o 
  -2   7  11        0.05       -7.08      8.06 o 
  -1   7  11      100.13      105.03     18.81 o 
   0   7  11       34.26       26.38     10.50 o 
   1   7  11       39.47       26.14     10.26 o 
   2   7  11      165.41      226.92     21.25 o 
   3   7  11      327.02      407.20     22.96 o 
   4   7  11        2.58        3.23      4.21 o 
   5   7  11       62.08       74.26     12.95 o 
   6   7  11        2.30        0.24      5.37 o 
   7   7  11       16.06       18.08      9.28 o 
   8   7  11      274.42      366.39     27.60 o 
   9   7  11        1.24        6.11      7.82 o 
  10   7  11       15.33       40.30     13.68 o 
  -2   8  11       61.99       75.72     18.56 o 
  -1   8  11       14.62        1.22      8.55 o 
   0   8  11        7.16       -8.06      7.33 o 
   1   8  11        6.96       19.79     10.75 o 
   2   8  11       36.35       25.65      9.77 o 
   3   8  11      311.74      342.70     24.67 o 
   4   8  11       93.99      122.38     15.63 o 
   5   8  11      152.67      137.28     16.37 o 
   6   8  11        4.08        0.24      6.11 o 
   7   8  11       30.12       26.62     10.26 o 
   8   8  11       64.13       96.97     17.34 o 
   9   8  11       23.26       28.82     12.46 o 
   0   9  11       18.56       19.05     11.24 o 
   1   9  11        2.31       -2.93      6.60 o 
   2   9  11      196.45      193.70     21.74 o 
   4   9  11      221.84      199.56     19.30 o 
   5   9  11        2.73       -3.18      5.62 o 
   6   9  11       19.20        5.86      7.82 o 
   7   9  11        3.52        1.22      6.84 o 
   8   9  11       30.00       33.22     11.72 o 
   9   9  11       41.62       52.03     13.43 o 
   1  10  11        8.12       10.99      9.28 o 
   2  10  11       80.93       84.52     17.34 o 
   5  10  11        2.25       -1.22      6.35 o 
   6  10  11       21.86        8.30      8.06 o 
   7  10  11       16.16        7.08      7.33 o 
   8  10  11       62.24       75.23     15.63 o 
  -3  -7  12        5.31       13.92      9.77 o 
  -2  -7  12        0.92        0.73      7.82 o 
  -1  -7  12       10.32        7.33      8.79 o 
   0  -7  12       36.31       25.65     10.99 o 
   1  -7  12        5.11        7.57      8.06 o 
   2  -7  12        4.36       -3.42      6.60 o 
  -4  -6  12        6.65       -1.95      6.35 o 
  -3  -6  12        0.06       -1.22      7.33 o 
  -2  -6  12       23.88       11.97      8.55 o 
  -1  -6  12        3.49        0.00      6.84 o 
   0  -6  12        2.19       11.72      8.55 o 
   1  -6  12       19.11       12.21      8.06 o 
   2  -6  12        6.03        2.20      7.57 o 
   3  -6  12       57.55       52.27     13.68 o 
   4  -6  12       64.54       80.85     16.85 o 
  -5  -5  12        8.02       12.95      9.04 o 
  -4  -5  12        3.03        1.47      6.84 o 
  -3  -5  12       72.00       91.11     14.90 o 
  -2  -5  12       84.70       88.67     13.68 o 
  -1  -5  12       15.44       18.56      8.30 o 
   0  -5  12        0.89       -1.95      5.13 o 
   1  -5  12        8.20        4.40      6.11 o 
   2  -5  12       20.26        6.60      7.08 o 
   3  -5  12       20.33       22.96      9.77 o 
   4  -5  12       29.71       29.56     12.46 o 
   5  -5  12       99.88       77.43     16.12 o 
  -5  -4  12       61.09       34.44     11.24 o 
  -4  -4  12       39.22       42.75     11.72 o 
  -3  -4  12       14.32       13.19      8.06 o 
  -2  -4  12      133.82      144.85     15.39 o 
  -1  -4  12      272.23      270.89     20.27 o 
   0  -4  12        0.04       -6.11      4.64 o 
   1  -4  12       30.77       25.65      9.28 o 
   2  -4  12       64.57       59.36     12.46 o 
   3  -4  12        5.71       12.95      7.82 o 
   4  -4  12      179.18      233.52     22.47 o 
   5  -4  12       13.23        7.33      8.79 o 
   6  -4  12       92.74      100.88     17.10 o 
  -6  -3  12        0.58       -3.91      7.82 o 
  -5  -3  12        0.19       -4.64      6.60 o 
  -4  -3  12        4.66        3.42      7.08 o 
  -3  -3  12       13.62       11.48      7.57 o 
  -2  -3  12      126.64      137.28     16.85 o 
  -1  -3  12       57.00       58.13     10.99 o 
   0  -3  12       70.64       53.74     10.50 o 
   1  -3  12       49.46       59.60     11.24 o 
   2  -3  12        1.41       10.26      6.84 o 
   3  -3  12       17.17       23.20      8.79 o 
   4  -3  12      241.53      230.10     21.74 o 
   5  -3  12      178.31      206.16     20.76 o 
   6  -3  12        7.24       13.43      8.79 o 
   7  -3  12        3.96       10.01      8.79 o 
  -6  -2  12        0.24       -4.89      7.57 o 
  -5  -2  12       10.41        6.84      8.79 o 
  -4  -2  12       31.78       16.85      8.79 o 
  -3  -2  12        6.76        3.18      6.35 o 
  -2  -2  12       56.90       66.20     12.70 o 
  -1  -2  12        3.68        6.00      3.46 o 
   0  -2  12      536.04      540.55     26.38 o 
   1  -2  12      249.74      252.57     19.30 o 
   2  -2  12       21.87       18.56      8.06 o 
   3  -2  12       79.90       96.00     13.43 o 
   4  -2  12        8.69        6.35      6.11 o 
   5  -2  12      343.62      286.03     22.47 o 
   6  -2  12      157.49      165.37     19.05 o 
   7  -2  12       43.83       52.52     13.19 o 
   8  -2  12        0.00       -3.91      8.06 o 
  -6  -1  12       65.55       47.88     14.41 o 
  -5  -1  12        0.05       -1.95      7.08 o 
  -4  -1  12       94.61       95.75     15.88 o 
  -3  -1  12        0.02        2.93      6.60 o 
  -2  -1  12      337.97      361.51     24.91 o 
  -1  -1  12      647.10      627.76     32.49 o 
   0  -1  12      346.49      321.18     14.44 o 
   1  -1  12      363.68      321.94     19.54 o 
   2  -1  12       50.03       48.85      9.77 o 
   3  -1  12       76.09       54.96     10.75 o 
   4  -1  12       49.27       66.93     12.21 o 
   5  -1  12       27.70       42.01     10.50 o 
   6  -1  12      217.94      228.39     21.50 o 
   7  -1  12      216.39      188.57     20.76 o 
   8  -1  12        8.01        9.04      8.55 o 
  -6   0  12       16.81       15.39     11.72 o 
  -5   0  12       12.55       -2.93      6.35 o 
  -4   0  12      116.07      121.89     17.59 o 
  -3   0  12        0.18        1.22      6.84 o 
  -2   0  12       65.51       66.68     13.43 o 
  -1   0  12      992.21      984.62     41.04 o 
   0   0  12      201.25      191.69     11.15 o 
   1   0  12       22.29       23.14      5.28 o 
   2   0  12        0.01       -2.20      2.93 o 
   3   0  12       20.53        9.28      5.62 o 
   4   0  12       17.93        8.55      6.11 o 
   5   0  12       23.19       20.76      8.55 o 
   6   0  12      144.42      136.05     16.61 o 
   7   0  12      140.15      149.98     18.32 o 
   8   0  12       55.49       70.10     15.39 o 
   9   0  12        3.55        6.84      9.77 o 
  -5   1  12       48.08       44.70     13.68 o 
  -4   1  12       11.99       11.24      9.77 o 
  -3   1  12       15.99       22.72     10.01 o 
  -2   1  12      125.37      122.13     16.61 o 
  -1   1  12        0.80       -5.37      4.89 o 
   0   1  12     1576.53     1653.42     54.47 o 
   1   1  12      136.53      120.19      9.27 o 
   2   1  12       23.06       11.00      9.53 o 
   3   1  12       42.11       29.07      7.82 o 
   4   1  12        3.77        3.42      5.13 o 
   5   1  12      173.33      172.21     17.34 o 
   6   1  12      157.19      151.44     17.34 o 
   7   1  12        0.00       -1.22      6.11 o 
   8   1  12        5.90        2.69      7.82 o 
   9   1  12       25.03       17.59     10.75 o 
  -5   2  12       22.13       -3.18      7.82 o 
  -4   2  12        2.84        4.89      8.06 o 
  -3   2  12       15.35       12.21      8.55 o 
  -2   2  12       87.70      102.10     16.12 o 
  -1   2  12      164.23      130.19     16.85 o 
   0   2  12      465.62      502.69     29.07 o 
   1   2  12        9.37        9.25      3.84 o 
   2   2  12      543.17      518.81     18.33 o 
   3   2  12      102.85      105.31      8.90 o 
   4   2  12      185.25      151.69     14.90 o 
   5   2  12      418.41      410.12     24.43 o 
   6   2  12      118.90      133.61     16.12 o 
   7   2  12       44.66       29.07      9.53 o 
   8   2  12        2.84        8.30      8.06 o 
   9   2  12       17.19       15.63      9.77 o 
  -5   3  12        3.81        3.66      9.53 o 
  -4   3  12       93.47       99.66     19.30 o 
  -3   3  12        1.52        0.00      6.84 o 
  -2   3  12       24.11       32.98     11.97 o 
  -1   3  12      221.79      241.33     22.23 o 
   0   3  12       16.04       29.80     10.26 o 
   1   3  12        1.28       -1.71      5.13 o 
   2   3  12        1.17       -1.36      2.93 o 
   3   3  12      720.69      693.02     21.65 o 
   4   3  12       67.16       61.18      7.42 o 
   5   3  12      339.05      346.84     15.52 o 
   6   3  12       72.00       53.01     11.48 o 
   7   3  12       18.75        6.84      6.35 o 
   8   3  12       53.63       58.13     13.43 o 
   9   3  12       34.35       31.51     11.72 o 
  10   3  12        8.63       19.54     11.72 o 
  -4   4  12      114.03      107.72     19.79 o 
  -3   4  12       59.62       58.13     15.88 o 
  -2   4  12       11.87        7.82      9.04 o 
  -1   4  12      169.15      174.89     20.52 o 
   0   4  12        4.00       -2.93      5.62 o 
   1   4  12       49.90       37.62     10.99 o 
   2   4  12       16.24       15.67      6.35 o 
   3   4  12        0.24        3.61      7.08 o 
   4   4  12       60.93       56.32      7.30 o 
   5   4  12        2.30        3.51      3.39 o 
   6   4  12       84.60       84.27     13.43 o 
   7   4  12       19.56       20.76      9.28 o 
   8   4  12       10.65        8.06      7.33 o 
   9   4  12      145.76      104.79     17.10 o 
  10   4  12        7.94       -0.98      8.55 o 
  -3   5  12       33.78       37.13     13.92 o 
  -2   5  12        0.42       -3.66      9.28 o 
  -1   5  12       34.72       38.84     12.46 o 
   1   5  12       30.13       26.38      9.77 o 
   2   5  12       62.14       62.53     12.21 o 
   3   5  12       19.85       30.02      6.38 o 
   4   5  12       61.19       62.75      9.04 o 
   5   5  12        0.79       -4.33      2.89 o 
   6   5  12      357.55      340.01     24.18 o 
   7   5  12        3.15        4.15      7.57 o 
   8   5  12        5.86        8.30      7.82 o 
   9   5  12        3.39        5.62      8.55 o 
  10   5  12        0.05       -1.71      8.06 o 
  -3   6  12       76.86       77.68     19.05 o 
  -2   6  12       22.67       18.56     10.75 o 
  -1   6  12       11.89        7.82     10.01 o 
   0   6  12        1.85       -8.06      6.84 o 
   1   6  12       14.42       13.43      9.04 o 
   2   6  12       92.84       93.31     14.66 o 
   3   6  12        0.18       -5.68      3.79 o 
   4   6  12      111.64      131.53     10.86 o 
   5   6  12       65.00      103.57     15.39 o 
   6   6  12       81.34       67.66     13.68 o 
   7   6  12        2.09        5.13      6.60 o 
   8   6  12      130.61      146.31     19.05 o 
   9   6  12       24.29        5.37      8.79 o 
  10   6  12       79.65       96.00     18.56 o 
  -2   7  12        7.86        5.13      9.28 o 
  -1   7  12      219.64      256.48     26.14 o 
   0   7  12      118.16      105.77     18.32 o 
   1   7  12       31.31       49.34     13.68 o 
   2   7  12       29.71       25.89     11.24 o 
   3   7  12        0.95        1.71      6.84 o 
   4   7  12       46.29       51.39      8.11 o 
   5   7  12       58.99       33.46      9.77 o 
   6   7  12       15.06       12.21      8.30 o 
   7   7  12       55.00       59.60     13.68 o 
   8   7  12      296.06      232.78     23.94 o 
   9   7  12      234.87      233.76     24.91 o 
  -1   8  12       14.10       26.14     12.21 o 
   0   8  12       77.47       72.30     17.59 o 
   1   8  12       47.42       50.07     14.17 o 
   2   8  12       30.72       34.93     12.21 o 
   3   8  12       15.13       17.59     10.75 o 
   4   8  12       49.08       56.18     11.72 o 
   5   8  12      121.22      160.48     17.83 o 
   6   8  12      561.78      572.06     33.22 o 
   7   8  12       23.42       33.46     11.72 o 
   8   8  12        3.29        0.98      7.33 o 
   9   8  12      226.22      253.30     25.89 o 
   1   9  12       74.70       68.64     16.61 o 
   2   9  12       33.02       -0.73      8.79 o 
   5   9  12       67.75       46.41     11.97 o 
   6   9  12       29.29       21.98      9.53 o 
   7   9  12      111.96      144.12     18.81 o 
   8   9  12      215.61      199.07     22.23 o 
   5  10  12      195.50      227.16     21.98 o 
   6  10  12        7.07        9.53      8.30 o 
  -1  -7  13        0.93        3.66      8.79 o 
   0  -7  13        3.01        3.42      8.06 o 
  -3  -6  13        0.60       -6.35      6.84 o 
  -2  -6  13       42.24       51.05     13.19 o 
  -1  -6  13        2.03        9.77      7.82 o 
   0  -6  13       13.60       18.32      9.28 o 
   1  -6  13        3.59       -4.15      5.62 o 
   2  -6  13       39.91       33.95     11.97 o 
   3  -6  13        2.36        9.77      9.04 o 
  -4  -5  13        0.39       -3.42      6.84 o 
  -3  -5  13       29.95       38.11     11.72 o 
  -2  -5  13        1.48        5.13      6.84 o 
  -1  -5  13       78.76       65.46     13.43 o 
   0  -5  13        7.01       -1.47      6.11 o 
   1  -5  13       11.56        4.15      7.57 o 
   2  -5  13       73.80       77.68     15.14 o 
   3  -5  13       10.87       20.76      9.53 o 
   4  -5  13        0.27       -3.18      6.84 o 
  -4  -4  13        2.62       12.95      8.55 o 
  -3  -4  13       10.73       21.98     10.01 o 
  -2  -4  13       27.80       32.73     10.75 o 
  -1  -4  13      113.35      160.97     17.34 o 
   0  -4  13       64.10       59.84     12.46 o 
   1  -4  13        8.43       18.32      9.04 o 
   2  -4  13      132.72      151.69     18.32 o 
   3  -4  13        8.11        6.84      7.33 o 
   4  -4  13       27.99        9.04      7.82 o 
   5  -4  13        0.01       -2.44      6.84 o 
  -5  -3  13        8.01        6.84      9.04 o 
  -4  -3  13       51.43       76.70     15.14 o 
  -3  -3  13       18.79        8.55      8.06 o 
  -2  -3  13        5.49        6.60      6.35 o 
  -1  -3  13       13.79        6.79      5.09 o 
   0  -3  13      273.43      256.48     20.52 o 
   1  -3  13      127.04      116.76     15.14 o 
   2  -3  13       39.54       15.14      7.82 o 
   3  -3  13       58.95       64.49     13.43 o 
   4  -3  13       55.28       70.84     13.92 o 
   5  -3  13       35.65       23.20     10.01 o 
   6  -3  13        4.59        2.69      8.79 o 
  -5  -2  13        9.29       12.21     10.01 o 
  -4  -2  13       46.66       76.21     14.41 o 
  -3  -2  13      262.32      262.58     23.69 o 
  -2  -2  13        8.02        7.08      7.08 o 
  -1  -2  13      190.52      156.33     18.32 o 
   0  -2  13      125.80      111.38     13.68 o 
   1  -2  13        1.77        1.47      5.37 o 
   2  -2  13      117.44      138.01     15.39 o 
   3  -2  13        4.97       -0.24      5.13 o 
   4  -2  13       39.11       25.16      9.28 o 
   5  -2  13        5.31        8.06      7.57 o 
   6  -2  13       57.17       36.64     11.72 o 
   7  -2  13       32.84       39.57     12.46 o 
  -5  -1  13        2.44        0.49      7.08 o 
  -4  -1  13       56.67       44.70     13.19 o 
  -3  -1  13       36.07       35.42     11.48 o 
  -2  -1  13        0.87        4.89      6.35 o 
  -1  -1  13      640.90      639.97     33.71 o 
   0  -1  13      251.96      256.97     13.55 o 
   1  -1  13      548.60      447.00     24.18 o 
   2  -1  13      356.33      366.88     22.72 o 
   3  -1  13      141.16      133.37     15.63 o 
   4  -1  13      359.64      365.42     24.67 o 
   5  -1  13        0.04        1.22      6.35 o 
   6  -1  13       66.54       44.46     11.97 o 
   7  -1  13        5.95        3.18      7.33 o 
   8  -1  13        0.02       -1.47      7.33 o 
  -5   0  13       18.29       21.01     11.97 o 
  -4   0  13      198.05      202.49     22.72 o 
  -3   0  13        2.79        3.42      7.33 o 
  -2   0  13        8.28        2.20      7.33 o 
  -1   0  13       99.47      114.07     16.12 o 
   0   0  13       16.30       11.72      7.57 o 
   1   0  13     1452.41     1432.84     33.91 o 
   2   0  13       38.15       49.83     10.26 o 
   3   0  13        0.03       -6.60      4.40 o 
   4   0  13       18.85        6.84      6.60 o 
   5   0  13       95.60       95.51     14.41 o 
   6   0  13        8.01        3.18      6.84 o 
   7   0  13        1.43        8.55      8.06 o 
   8   0  13       64.57       35.17     12.21 o 
  -4   1  13       82.83      105.03     19.30 o 
  -3   1  13       60.54       61.07     14.66 o 
  -2   1  13        0.09        3.91      7.82 o 
  -1   1  13       12.34        8.30      7.08 o 
   0   1  13       20.28        6.84      6.84 o 
   1   1  13       15.76        6.43      9.04 o 
   2   1  13      130.92      144.09     10.80 o 
   3   1  13      415.51      421.26     31.02 o 
   4   1  13      223.05      254.03     19.54 o 
   5   1  13      674.19      646.56     32.73 o 
   6   1  13      718.36      714.23     35.91 o 
   7   1  13        5.80        6.60      6.84 o 
   8   1  13      154.09      170.01     20.52 o 
   9   1  13        1.28       -6.11      7.57 o 
  -4   2  13       29.09       33.95     12.95 o 
  -3   2  13       63.36       55.69     14.90 o 
  -2   2  13       12.49        6.11      8.55 o 
  -1   2  13       31.46       37.86     11.48 o 
   0   2  13      104.60      112.85     15.88 o 
   1   2  13       79.31       67.91     13.19 o 
   2   2  13        0.06       -3.33      7.33 o 
   3   2  13       87.01       81.16     18.81 o 
   4   2  13        5.24        8.42      4.33 o 
   5   2  13       35.20       26.14      8.79 o 
   6   2  13       13.55        4.64      6.84 o 
   7   2  13        0.81       -0.24      5.13 o 
   8   2  13      133.28      110.65     17.10 o 
   9   2  13        0.05        1.47      8.79 o 
  -4   3  13       14.39        6.35     10.50 o 
  -3   3  13       33.93       68.88     16.85 o 
  -2   3  13       61.08       84.03     16.61 o 
  -1   3  13        7.50       10.99      8.55 o 
   0   3  13       29.37       23.94     10.01 o 
   1   3  13      184.23      167.08     18.32 o 
   2   3  13       42.63       47.22      7.04 o 
   3   3  13       62.28       60.77      7.85 o 
   4   3  13      185.31      174.14     12.25 o 
   5   3  13      206.21      212.20     13.04 o 
   6   3  13       33.56       19.16      6.96 o 
   7   3  13       49.72       39.57     11.24 o 
   8   3  13       46.39       32.24     10.75 o 
   9   3  13      176.04      187.84     21.98 o 
  -3   4  13        8.70       -0.49      9.53 o 
  -2   4  13       50.69       82.07     17.59 o 
  -1   4  13       21.52        5.37      8.79 o 
   0   4  13        1.26        1.95      7.08 o 
   1   4  13       42.41       35.91     11.24 o 
   2   4  13      168.31      172.94     18.56 o 
   3   4  13      126.98      155.46     14.05 o 
   4   4  13       22.49       15.39      5.53 o 
   5   4  13      211.08      191.28     12.69 o 
   6   4  13       10.70        7.33      6.84 o 
   7   4  13      113.02      108.70     16.12 o 
   8   4  13       10.23        0.98      7.08 o 
   9   4  13       87.35       96.97     17.59 o 
  -3   5  13      148.90      147.29     23.20 o 
  -2   5  13        8.12        7.82     11.48 o 
  -1   5  13        0.18       -0.49      6.84 o 
   0   5  13       53.63       44.46     12.95 o 
   1   5  13       10.44       17.83      8.79 o 
   2   5  13       51.99       85.98     14.90 o 
   3   5  13      306.06      304.48     15.82 o 
   4   5  13        0.05        4.89      4.15 o 
   5   5  13       23.27       33.44      6.90 o 
   6   5  13       86.61       88.18     14.90 o 
   7   5  13        0.01       -0.24      7.08 o 
   8   5  13      293.31      289.70     25.65 o 
   9   5  13        0.00        8.55      8.55 o 
  -2   6  13        0.14       -7.57      9.77 o 
  -1   6  13        1.01        1.47      9.04 o 
   0   6  13        5.53       -5.37      7.33 o 
   1   6  13        4.00       -8.06      8.06 o 
   2   6  13       32.99       38.11     11.72 o 
   3   6  13       73.90       77.43     13.92 o 
   4   6  13        0.03        2.16      4.65 o 
   5   6  13       23.27       15.39      8.30 o 
   6   6  13       27.88       41.28     11.24 o 
   7   6  13       63.41       87.20     15.88 o 
   8   6  13      240.78      288.47     25.89 o 
   9   6  13      146.51      167.32     21.74 o 
  -1   7  13        6.82        0.00      9.53 o 
   0   7  13        2.39       -0.49      9.77 o 
   1   7  13       76.12      111.14     18.81 o 
   2   7  13      164.63      142.41     19.54 o 
   3   7  13       43.88       38.59     12.21 o 
   4   7  13       74.14       87.32      9.98 o 
   5   7  13        7.99       16.61      8.30 o 
   6   7  13       43.41       36.88     11.48 o 
   7   7  13      134.57      155.11     19.79 o 
   8   7  13       18.67       14.90      9.77 o 
   9   7  13      112.65      174.65     22.72 o 
   0   8  13       19.67       17.59     11.97 o 
   1   8  13        3.11       -7.82      7.82 o 
   2   8  13      119.35      136.54     19.54 o 
   3   8  13       25.23       41.04     13.92 o 
   5   8  13       22.87       24.43      9.28 o 
   6   8  13      311.01      345.63     26.87 o 
   7   8  13       53.74       65.22     14.90 o 
   8   8  13       15.79        7.08      9.53 o 
   2   9  13        0.01      -11.24      8.06 o 
   5   9  13        0.34       -0.49      7.82 o 
   6   9  13       52.78       48.12     12.95 o 
   7   9  13      184.86      208.11     22.47 o 
  -2  -5  14        1.88       -6.35      6.35 o 
  -1  -5  14       13.01        8.79      8.30 o 
   0  -5  14       41.96       26.38     10.99 o 
   1  -5  14      109.22      101.37     17.10 o 
   2  -5  14        0.00        4.15      7.57 o 
   3  -5  14        1.14        2.44      7.82 o 
  -3  -4  14       12.06       16.61      9.28 o 
  -2  -4  14       28.60       33.46     11.48 o 
  -1  -4  14        9.21        8.30      7.57 o 
   0  -4  14        2.02        4.40      7.08 o 
   1  -4  14       15.80       18.32      9.53 o 
   2  -4  14       15.62       10.75      8.06 o 
   3  -4  14       24.87       42.26     12.46 o 
   4  -4  14        1.06        2.20      6.84 o 
  -3  -3  14        4.64        4.64      6.84 o 
  -2  -3  14       48.57       64.49     14.66 o 
  -1  -3  14      221.91      262.83     24.43 o 
   0  -3  14       94.42      111.63     15.14 o 
   1  -3  14        4.80       -1.22      6.35 o 
   2  -3  14       20.37       26.87      9.77 o 
   3  -3  14       33.36       38.11     11.24 o 
   4  -3  14       33.63       16.37      9.04 o 
   5  -3  14        9.16        6.11      8.06 o 
  -4  -2  14        1.75        0.98      7.08 o 
  -3  -2  14       12.47       30.78     10.99 o 
  -2  -2  14        3.31        0.73      5.86 o 
  -1  -2  14      152.54      149.73     18.81 o 
   0  -2  14      394.02      382.20     18.15 o 
   1  -2  14        4.05        4.40      6.35 o 
   2  -2  14       41.75       20.03      8.06 o 
   3  -2  14       30.36       25.89     10.01 o 
   4  -2  14       79.11       85.74     15.14 o 
   5  -2  14       54.46       46.65     12.70 o 
   6  -2  14       31.33       39.33     12.70 o 
  -4  -1  14        1.03       -3.66      6.60 o 
  -3  -1  14        9.79       12.70      8.06 o 
  -2  -1  14       28.67       33.71     11.72 o 
  -1  -1  14        6.47        7.57      7.33 o 
   0  -1  14      346.04      338.30     25.16 o 
   1  -1  14        0.05        4.96      4.48 o 
   2  -1  14        0.34        4.64      5.37 o 
   3  -1  14       48.54       47.63     10.99 o 
   4  -1  14        4.24       10.99      7.33 o 
   5  -1  14      163.79      157.31     19.05 o 
   6  -1  14        9.82       13.92      8.30 o 
   7  -1  14        6.47        7.57      8.06 o 
  -4   0  14        2.34       -9.04      7.08 o 
  -3   0  14        0.98       10.01      8.06 o 
  -2   0  14      229.95      254.77     24.43 o 
  -1   0  14      104.99       80.12     15.14 o 
   0   0  14        2.44        8.06      8.06 o 
   1   0  14       57.91       61.00      8.42 o 
   2   0  14      307.51      293.24     23.33 o 
   3   0  14        0.63        5.62      5.37 o 
   4   0  14       13.21        6.35      5.86 o 
   6   0  14       80.64       80.12     14.66 o 
   7   0  14        0.04       -6.11      6.11 o 
  -4   1  14       67.00       69.13     16.61 o 
  -3   1  14        5.51        2.93      8.55 o 
  -2   1  14        1.04        0.49      7.08 o 
  -1   1  14       33.28       27.11     10.26 o 
   0   1  14       94.61       96.97     16.12 o 
   1   1  14       99.60       82.32     14.66 o 
   2   1  14       13.21       18.08      5.40 o 
   3   1  14       16.18       12.50      5.35 o 
   4   1  14       15.39       19.79      8.30 o 
   5   1  14       45.47       49.83     11.72 o 
   6   1  14       83.91       99.17     15.88 o 
   7   1  14        0.30        1.95      6.35 o 
   8   1  14        0.00      -10.26      6.84 o 
  -3   2  14       37.74       40.55     14.17 o 
  -2   2  14       12.61        0.49      7.82 o 
  -1   2  14       91.43      127.99     18.81 o 
   0   2  14      120.19      115.29     16.85 o 
   1   2  14      116.20      141.18     18.08 o 
   2   2  14       62.06       76.38      8.92 o 
   3   2  14      111.68      106.29     10.22 o 
   4   2  14        3.99        2.18      4.23 o 
   5   2  14      110.81      113.79     11.12 o 
   6   2  14        6.42       14.90      8.55 o 
   7   2  14       52.59       71.57     14.41 o 
   8   2  14       20.93       17.83      9.53 o 
  -3   3  14       21.50       32.49     13.68 o 
  -2   3  14       87.72       85.00     17.59 o 
  -1   3  14        0.04        7.82      9.28 o 
   0   3  14       19.02       16.61     10.50 o 
   1   3  14        1.54       -2.69      5.37 o 
   2   3  14       74.61       77.43     14.41 o 
   3   3  14       97.14      111.84     10.50 o 
   4   3  14        1.63        1.10      4.64 o 
   5   3  14       41.43       49.48      8.20 o 
   6   3  14       13.74        6.92      4.83 o 
   7   3  14        5.60        8.79      7.08 o 
   8   3  14       26.60       25.89     10.99 o 
  -2   4  14        0.60       -7.08      7.82 o 
  -1   4  14       39.79       42.50     14.41 o 
   0   4  14        0.15        5.86      8.55 o 
   1   4  14       70.16       74.50     15.63 o 
   2   4  14       75.83      117.73     17.10 o 
   3   4  14       41.60       32.18      6.98 o 
   4   4  14      186.01      198.20     16.37 o 
   5   4  14        0.00       -1.90      5.74 o 
   6   4  14      312.02      403.77     27.11 o 
   7   4  14       65.91       63.75     13.92 o 
   8   4  14       21.38       36.15     12.46 o 
  -2   5  14        1.38      -13.56      9.04 o 
  -1   5  14      230.01      160.24     22.23 o 
   0   5  14       31.61       42.01     13.92 o 
   1   5  14        0.01       -0.73      7.08 o 
   2   5  14        4.68        3.18      8.30 o 
   3   5  14       67.17       77.92     14.90 o 
   4   5  14        2.19        4.73      4.92 o 
   5   5  14       77.18       91.26     18.44 o 
   6   5  14       60.08       95.26     16.12 o 
   7   5  14      154.68      187.59     21.25 o 
   8   5  14        0.48        3.18      8.06 o 
   1   6  14        1.67       -7.08      7.57 o 
   2   6  14        1.44       15.14      9.53 o 
   3   6  14      143.39      181.49     20.52 o 
   4   6  14       83.62       97.94     28.95 o 
   5   6  14      145.28      151.93     18.56 o 
   6   6  14        0.13       -5.13      5.86 o 
   7   6  14       14.93        7.57      8.79 o 
   8   6  14        0.45       -0.49      7.08 o 
   0   7  14       29.89       70.84     17.34 o 
   1   7  14      105.33      145.83     22.23 o 
   2   7  14        1.43        8.55      9.28 o 
   3   7  14        7.00        8.79     10.01 o 
   4   7  14      178.89      161.70     18.81 o 
   5   7  14        1.61        9.28      8.06 o 
   6   7  14       77.67      111.38     17.10 o 
   7   7  14       27.51       37.86     12.21 o 
   8   7  14       32.83       17.10     10.50 o 
   2   8  14        0.34       -0.24      9.28 o 
   3   8  14       67.63       91.60     18.08 o 
   5   8  14        7.17        5.86      8.55 o 
   6   8  14      189.76      181.49     21.50 o 
   7   8  14      120.08      145.58     20.27 o 
  -1  -4  15       14.87       -0.98      7.08 o 
   0  -4  15       30.45       29.07     10.99 o 
   1  -4  15        4.02        1.22      7.82 o 
   2  -4  15       60.41       48.12     12.95 o 
   3  -4  15        0.17        2.93      7.57 o 
  -2  -3  15        1.82        5.13      7.57 o 
  -1  -3  15       41.51       43.97     13.19 o 
   0  -3  15        9.69        4.91      6.47 o 
   1  -3  15      101.69       87.93     14.90 o 
   2  -3  15      196.83      196.14     20.52 o 
   3  -3  15       79.24      100.15     16.37 o 
   4  -3  15       27.10       35.42     11.97 o 
  -2  -2  15       45.51       52.76     14.17 o 
  -1  -2  15        7.19       18.08      9.77 o 
   0  -2  15       13.84       16.61      9.28 o 
   1  -2  15      182.24      178.56     18.56 o 
   2  -2  15       27.12       47.14     11.97 o 
   3  -2  15      189.90      175.63     19.79 o 
   4  -2  15       13.35       14.17      8.55 o 
   5  -2  15       50.54       42.26     12.21 o 
  -2  -1  15        0.35        0.00      7.57 o 
  -1  -1  15       93.66      101.61     17.10 o 
   0  -1  15        8.25        9.77      7.82 o 
   1  -1  15      165.89      160.20     20.52 o 
   2  -1  15        0.05        6.35      6.11 o 
   3  -1  15        0.78        0.24      6.35 o 
   4  -1  15       29.29       29.80     10.50 o 
   5  -1  15        6.87       -1.47      5.86 o 
   6  -1  15       46.33       33.46     12.21 o 
  -2   0  15        0.66       -0.24      7.33 o 
  -1   0  15      109.14       74.01     15.63 o 
   0   0  15      188.98      202.25     22.23 o 
   1   0  15       21.91       32.49     11.72 o 
   2   0  15       62.60       81.77     11.48 o 
   3   0  15       58.66       55.45     11.97 o 
   4   0  15        6.02        7.08      6.84 o 
   5   0  15        0.17       -7.69      5.13 o 
   6   0  15        0.04        1.71      6.35 o 
   7   0  15       37.53       35.17     11.97 o 
  -2   1  15      106.59      106.01     19.05 o 
  -1   1  15       78.25       45.43     12.46 o 
   0   1  15      165.15      152.66     20.03 o 
   1   1  15       84.19       84.76     15.63 o 
   2   1  15       55.84       56.12      8.63 o 
   3   1  15      143.27      151.50     25.04 o 
   4   1  15        4.87        2.83      4.46 o 
   5   1  15       78.90       73.28     13.92 o 
   6   1  15        7.47       -1.47      5.62 o 
   7   1  15        2.55       16.37      9.77 o 
  -2   2  15       50.69       69.61     17.34 o 
  -1   2  15       27.72       51.30     14.90 o 
   0   2  15      292.71      312.90     27.11 o 
   1   2  15      197.09      170.50     20.27 o 
   2   2  15       19.35        7.82      7.57 o 
   3   2  15      531.77      564.33     22.18 o 
   4   2  15      348.24      366.56     27.36 o 
   5   2  15       27.77       34.25      7.61 o 
   6   2  15        0.68       -2.44      5.37 o 
   7   2  15        6.58        7.82      8.55 o 
  -2   3  15        9.36       -5.37      8.79 o 
  -1   3  15       18.83       13.43      9.77 o 
   0   3  15       57.45       71.81     16.37 o 
   1   3  15        7.51       10.99      9.04 o 
   2   3  15      165.94      175.87     21.01 o 
   3   3  15       21.24       12.73      5.96 o 
   4   3  15        1.75       -3.27      4.06 o 
   5   3  15        0.97        3.42      4.40 o 
   6   3  15       29.60       14.17      6.30 o 
   7   3  15        4.14        3.66      6.60 o 
  -1   4  15       82.03       65.95     16.61 o 
   0   4  15        0.24        2.69      8.30 o 
   1   4  15       14.08       22.23     10.99 o 
   2   4  15       46.34       83.29     16.37 o 
   3   4  15        9.30        5.62      9.04 o 
   4   4  15       22.95       20.72      6.51 o 
   5   4  15       97.50       95.64     10.36 o 
   6   4  15       39.93       32.73     10.75 o 
   7   4  15        4.92       -1.47      7.08 o 
   0   5  15        9.26       25.65     12.95 o 
   1   5  15        2.72       -5.62      7.82 o 
   2   5  15        0.02        9.28      9.77 o 
   3   5  15       79.62       98.44     17.34 o 
   4   5  15       13.15       15.68      5.94 o 
   5   5  15        6.60        6.80      5.84 o 
   6   5  15       24.36       28.33     11.24 o 
   7   5  15       21.85       38.59     13.19 o 
   1   6  15        3.85       -3.66      8.06 o 
   2   6  15        4.35       24.18     11.97 o 
   3   6  15       15.57       19.30     10.50 o 
   4   6  15      102.14      184.91     21.50 o 
   5   6  15       29.63       39.81     11.72 o 
   6   6  15      134.99      141.67     18.81 o 
   7   6  15        3.99        5.37      7.57 o 
   2   7  15        1.20       -1.95      9.53 o 
   3   7  15        5.25       -7.08      7.82 o 
   5   7  15       45.02       59.36     13.92 o 
   6   7  15       60.38       75.48     15.88 o 
   0  -2  16        2.73        3.42      7.82 o 
   1  -2  16        1.46       -3.84      4.80 o 
   2  -2  16       55.58       59.36     13.19 o 
   3  -2  16       11.87        4.64      8.06 o 
  -1  -1  16        0.05       -0.98      8.30 o 
   0  -1  16       16.27       16.85      9.53 o 
   1  -1  16       15.75       13.92      9.77 o 
   2  -1  16       13.97        7.20      6.15 o 
   3  -1  16       16.48       11.48      9.04 o 
   4  -1  16       23.35       27.85     10.75 o 
  -1   0  16       32.45       10.26     10.26 o 
   0   0  16        8.61        4.64      7.82 o 
   1   0  16        2.68        0.24      7.82 o 
   2   0  16        1.07        2.86      4.93 o 
   3   0  16        2.04        2.57      6.84 o 
   4   0  16        2.18        1.22      7.08 o 
   5   0  16        3.70        3.91      7.08 o 
  -1   1  16        6.66        6.84      8.55 o 
   0   1  16       22.47       25.40     11.48 o 
   1   1  16        0.09       -1.22      6.84 o 
   2   1  16        4.31        1.22      7.57 o 
   3   1  16        1.75       -2.22      4.25 o 
   4   1  16        5.79        3.62     10.01 o 
   5   1  16       11.30       11.24      8.30 o 
   6   1  16        4.21        8.30      8.06 o 
   0   2  16        6.98       12.95      9.77 o 
   1   2  16       23.80       35.17     12.70 o 
   2   2  16        3.65       -1.47      8.79 o 
   3   2  16        1.39        3.43      5.42 o 
   4   2  16        6.10       11.06      6.04 o 
   5   2  16        0.07        3.73      5.09 o 
   6   2  16       65.86       75.07     10.99 o 
   0   3  16       32.95       29.31     13.19 o 
   1   3  16       50.69       75.23     16.37 o 
   2   3  16       88.24       54.96     13.68 o 
   3   3  16       44.92       30.29     12.95 o 
   4   3  16       28.77       32.29      7.59 o 
   5   3  16        2.37       -6.17      4.34 o 
   6   3  16       54.37       55.92     10.26 o 
   1   4  16       46.76       59.11     16.85 o 
   2   4  16       39.81       50.81     14.17 o 
   3   4  16       15.43        7.33      9.28 o 
   4   4  16       68.27       74.20     10.36 o 
   5   4  16       68.59       70.57     15.88 o 
   6   4  16        3.32       -0.73      7.08 o 
   2   5  16        0.72        0.00      9.04 o 
   3   5  16       66.29       88.91     17.83 o 
   4   5  16       60.57       59.84     14.17 o 
   5   5  16       40.21       43.62      9.53 o 
   6   5  16      161.77      187.35     21.25 o 
   4   6  16       54.01       88.67     16.85 o 
   3   1  17       29.68       38.67      9.40 o 
   3   2  17       57.48       94.29     17.59 o 
                                                 
